# Supplementary material for: ﻿Molecular evidence and differences in gonopod morphology lead to the recognition of a new species of the freshwater crab genus Candidiopotamon Bott, 1967 (Crustacea, Brachyura, Potamidae) from eastern Taiwan
Source: Zookeys. 2023 Sep 11;1179:169–96. doi: 10.3897/zookeys.1179.106718 (PMC10507446; doi:10.3897/zookeys.1179.106718)
Supplement: XML Treatment for Candidiopotamon [file zookeys.1179.106718-treatment1.xml]

<!DOCTYPE tp:taxon-treatment
  PUBLIC "-//TaxonX//DTD Taxonomic Treatment Publishing DTD v0 20100105//EN" "tax-treatment-NSO.dtd">
<tp:taxon-treatment xmlns:tp="http://www.plazi.org/taxpub"><tp:treatment-meta><kwd-group><label>Taxon classification</label><kwd>
                <named-content content-type="kingdom">Animalia</named-content>
              </kwd><kwd>
                <named-content content-type="order">Decapoda</named-content>
              </kwd><kwd>
                <named-content content-type="family">Potamidae</named-content>
              </kwd></kwd-group><mixed-citation publication-type="journal"><person-group><name><surname>Shih</surname><given-names>Hsi-Te</given-names></name><name><surname>Naruse</surname><given-names>Tohru</given-names></name><name><surname>Schubart</surname><given-names>Christoph D.</given-names></name></person-group><article-title>﻿Molecular evidence and differences in gonopod morphology lead to the recognition of a new species of the freshwater crab genus <italic><tp:taxon-name><tp:taxon-name-part taxon-name-part-type="genus" reg="Candidiopotamon">Candidiopotamon</tp:taxon-name-part></tp:taxon-name></italic> Bott, 1967 (<tp:taxon-name><tp:taxon-name-part taxon-name-part-type="subphylum">Crustacea</tp:taxon-name-part></tp:taxon-name>, <tp:taxon-name><tp:taxon-name-part taxon-name-part-type="infraorder">Brachyura</tp:taxon-name-part></tp:taxon-name>, <tp:taxon-name><tp:taxon-name-part taxon-name-part-type="family">Potamidae</tp:taxon-name-part></tp:taxon-name>) from eastern Taiwan</article-title><source>Zookeys</source><day>11</day><month>09</month><year>2023</year><volume>1179</volume><fpage>169</fpage><lpage>196</lpage><pub-id pub-id-type="doi">10.3897/zookeys.1179.106718</pub-id></mixed-citation></tp:treatment-meta><tp:nomenclature><label>﻿Genus</label><tp:taxon-name>
              <object-id xmlns:xlink="http://www.w3.org/1999/xlink" content-type="arpha" xlink:type="simple">79B1EE6B-64E8-5A69-AD46-7EF2FCACBDF3</object-id>
              <tp:taxon-name-part taxon-name-part-type="genus" reg="Candidiopotamon">Candidiopotamon</tp:taxon-name-part>
            </tp:taxon-name><tp:taxon-authority>Bott, 1967</tp:taxon-authority><tp:nomenclature-citation-list><tp:nomenclature-citation><tp:taxon-name>
                  <tp:taxon-name-part taxon-name-part-type="genus" reg="Candidiopotamon">Candidiopotamon</tp:taxon-name-part>
                </tp:taxon-name><comment>Bott, 1967: 210; <xref ref-type="bibr" rid="B4">Bott 1970</xref>: 189; <xref ref-type="bibr" rid="B48">Minei 1974</xref>: 245; <xref ref-type="bibr" rid="B14">Dai 1999</xref>: 154; <xref ref-type="bibr" rid="B90">Shy and Yu 1999</xref>: 95; <xref ref-type="bibr" rid="B60">Ng et al. 2008</xref>: 161; <xref ref-type="bibr" rid="B75">Sasaki 2019</xref>: 11551; <xref ref-type="bibr" rid="B94">Shy et al. 2020</xref>: 1.</comment></tp:nomenclature-citation></tp:nomenclature-citation-list></tp:nomenclature><tp:treatment-sec sec-type="type species" id="SECID0EMVBI"><title>Type species.</title><p><tp:taxon-name><tp:taxon-name-part taxon-name-part-type="genus" reg="Potamon">Potamon</tp:taxon-name-part> (<tp:taxon-name-part taxon-name-part-type="subgenus" reg="Potamon">Potamon</tp:taxon-name-part>) <tp:taxon-name-part taxon-name-part-type="species" reg="rathbuni">rathbuni</tp:taxon-name-part></tp:taxon-name> De Man, 1914.</p></tp:treatment-sec><tp:treatment-sec sec-type="distribution" id="SECID0EAWBI"><title>Distribution.</title><p>Taiwan and the Ryukyu Islands (Okinawa, Kumejima, and Tokashiki islands) of Japan.</p></tp:treatment-sec><tp:treatment-sec sec-type="remarks" id="SECID0EFWBI"><title>Remarks.</title><p>The genus <italic><tp:taxon-name><tp:taxon-name-part taxon-name-part-type="genus" reg="Candidiopotamon">Candidiopotamon</tp:taxon-name-part></tp:taxon-name></italic> was erected by <xref ref-type="bibr" rid="B3">Bott (1967)</xref> with the type species, <tp:taxon-name><tp:taxon-name-part taxon-name-part-type="genus" reg="Potamon">Potamon</tp:taxon-name-part> (<tp:taxon-name-part taxon-name-part-type="subgenus" reg="Potamon">Potamon</tp:taxon-name-part>) <tp:taxon-name-part taxon-name-part-type="species" reg="rathbuni">rathbuni</tp:taxon-name-part></tp:taxon-name> De Man, 1914, and the genus was named from the type locality of the type species, Candidius-See (= Sun Moon Lake, Rihyuetan) in Nantou Co. (= County), central-western Taiwan. <italic><tp:taxon-name><tp:taxon-name-part taxon-name-part-type="genus" reg="Candidiopotamon">Candidiopotamon</tp:taxon-name-part></tp:taxon-name></italic> was placed in the family <tp:taxon-name><tp:taxon-name-part taxon-name-part-type="family">Sinopotamidae</tp:taxon-name-part></tp:taxon-name> Bott, 1970, by <xref ref-type="bibr" rid="B4">Bott (1970)</xref>, but the <tp:taxon-name><tp:taxon-name-part taxon-name-part-type="family">Sinopotamidae</tp:taxon-name-part></tp:taxon-name> was synonymized under the <tp:taxon-name><tp:taxon-name-part taxon-name-part-type="family">Potamidae</tp:taxon-name-part></tp:taxon-name> by <xref ref-type="bibr" rid="B102">Yeo and Ng (2004)</xref>, and this has been supported by genetic data (<xref ref-type="bibr" rid="B83">Shih et al. 2009</xref>). Following this study, there are now two species in Taiwan (<italic><tp:taxon-name><tp:taxon-name-part taxon-name-part-type="genus" reg="Candidiopotamon">C.</tp:taxon-name-part><tp:taxon-name-part taxon-name-part-type="species" reg="rathbuni">rathbuni</tp:taxon-name-part></tp:taxon-name></italic> in the west and <italic><tp:taxon-name><tp:taxon-name-part taxon-name-part-type="genus" reg="Candidiopotamon">C.</tp:taxon-name-part><tp:taxon-name-part taxon-name-part-type="species" reg="penglai">penglai</tp:taxon-name-part></tp:taxon-name></italic> sp. nov. in the east) and three from the Ryukyu Islands of Japan (<italic><tp:taxon-name><tp:taxon-name-part taxon-name-part-type="genus" reg="Candidiopotamon">C.</tp:taxon-name-part><tp:taxon-name-part taxon-name-part-type="species" reg="okinawense">okinawense</tp:taxon-name-part></tp:taxon-name></italic> in Okinawa Island, <italic><tp:taxon-name><tp:taxon-name-part taxon-name-part-type="genus" reg="Candidiopotamon">C.</tp:taxon-name-part><tp:taxon-name-part taxon-name-part-type="species" reg="kumejimense">kumejimense</tp:taxon-name-part></tp:taxon-name></italic> in Kumejima Island, and <italic><tp:taxon-name><tp:taxon-name-part taxon-name-part-type="genus" reg="Candidiopotamon">C.</tp:taxon-name-part><tp:taxon-name-part taxon-name-part-type="species" reg="tokashikense">tokashikense</tp:taxon-name-part></tp:taxon-name></italic> in Tokashiki Island). <italic><tp:taxon-name><tp:taxon-name-part taxon-name-part-type="genus" reg="Candidiopotamon">Candidiopotamon</tp:taxon-name-part><tp:taxon-name-part taxon-name-part-type="species" reg="guangdongense">guangdongense</tp:taxon-name-part></tp:taxon-name></italic> Dai, 1999, claimed to be found in Guangdong, China, but this is a junior synonym of <italic><tp:taxon-name><tp:taxon-name-part taxon-name-part-type="genus" reg="Candidiopotamon">C.</tp:taxon-name-part><tp:taxon-name-part taxon-name-part-type="species" reg="rathbuni">rathbuni</tp:taxon-name-part></tp:taxon-name></italic> and was based on incorrect locality labels (<xref ref-type="bibr" rid="B78">Shih and Ng 2011</xref>; <xref ref-type="bibr" rid="B61">Ng et al. 2017</xref>; <xref ref-type="bibr" rid="B94">Shy et al. 2020</xref>).</p></tp:treatment-sec><ref-list><ref id="B4"><mixed-citation xmlns:xlink="http://www.w3.org/1999/xlink" xlink:type="simple"><person-group><name name-style="western"><surname>Bott</surname><given-names>R</given-names></name></person-group> (<year>1970</year>) <article-title>Die Süßwasserkrabben von Europa, Asien, Australien und ihre Stammesgeschichte. Eine Revision der <tp:taxon-name><tp:taxon-name-part taxon-name-part-type="superfamily">Potamoidea</tp:taxon-name-part></tp:taxon-name> und der <tp:taxon-name><tp:taxon-name-part taxon-name-part-type="superfamily">Parathelphusoidea</tp:taxon-name-part></tp:taxon-name>. (<tp:taxon-name><tp:taxon-name-part taxon-name-part-type="subphylum">Crustacea</tp:taxon-name-part></tp:taxon-name>, <tp:taxon-name><tp:taxon-name-part taxon-name-part-type="order">Decapoda</tp:taxon-name-part></tp:taxon-name>).</article-title><source>Abhandlungen der Senckenbergischen Naturforschenden Gesellschaft</source><volume>526</volume>: <fpage>1</fpage>–<lpage>338</lpage>.</mixed-citation></ref><ref id="B48"><mixed-citation xmlns:xlink="http://www.w3.org/1999/xlink" xlink:type="simple"><person-group><name name-style="western"><surname>Minei</surname><given-names>H</given-names></name></person-group> (<year>1974</year>) <article-title>Potamoid crabs of Taiwan, with description of one new species (<tp:taxon-name><tp:taxon-name-part taxon-name-part-type="subphylum">Crustacea</tp:taxon-name-part></tp:taxon-name>, <tp:taxon-name><tp:taxon-name-part taxon-name-part-type="order">Decapoda</tp:taxon-name-part></tp:taxon-name>).</article-title><source>Journal of the Faculty of Agriculture, Kyushu University</source><volume>18</volume>(<issue>4</issue>): <fpage>239</fpage>–<lpage>251</lpage>. <ext-link xlink:href="10.5109/22860" ext-link-type="doi" xlink:type="simple">https://doi.org/10.5109/22860</ext-link></mixed-citation></ref><ref id="B14"><mixed-citation xmlns:xlink="http://www.w3.org/1999/xlink" xlink:type="simple"><person-group><name name-style="western"><surname>Dai</surname><given-names>AY</given-names></name></person-group> (<year>1999</year>) <source>Fauna Sinica. <tp:taxon-name><tp:taxon-name-part taxon-name-part-type="phylum">Arthropoda</tp:taxon-name-part></tp:taxon-name>: <tp:taxon-name><tp:taxon-name-part taxon-name-part-type="subphylum">Crustacea</tp:taxon-name-part></tp:taxon-name>: <tp:taxon-name><tp:taxon-name-part taxon-name-part-type="class">Malacostraca</tp:taxon-name-part></tp:taxon-name>: <tp:taxon-name><tp:taxon-name-part taxon-name-part-type="order">Decapoda</tp:taxon-name-part></tp:taxon-name>: <tp:taxon-name><tp:taxon-name-part taxon-name-part-type="family">Parathelphusidae</tp:taxon-name-part></tp:taxon-name>, <tp:taxon-name><tp:taxon-name-part taxon-name-part-type="family">Potamidae</tp:taxon-name-part></tp:taxon-name>.</source><publisher-name>Science Press</publisher-name>, <publisher-loc>Beijing</publisher-loc>, <size units="page">501 pp</size>. [30 pls] [In Chinese]</mixed-citation></ref><ref id="B90"><mixed-citation xmlns:xlink="http://www.w3.org/1999/xlink" xlink:type="simple"><person-group><name name-style="western"><surname>Shy</surname><given-names>JY</given-names></name><name name-style="western"><surname>Yu</surname><given-names>HP</given-names></name></person-group> (<year>1999</year>) <source>Freshwater crabs of Taiwan.</source><publisher-name>National Museum of Marine Biology and Aquarium</publisher-name>, <publisher-loc>Pingtung, Taiwan</publisher-loc>, <size units="page">114 pp</size>. [In Chinese]</mixed-citation></ref><ref id="B60"><mixed-citation xmlns:xlink="http://www.w3.org/1999/xlink" xlink:type="simple"><person-group><name name-style="western"><surname>Ng</surname><given-names>PKL</given-names></name><name name-style="western"><surname>Guinot</surname><given-names>D</given-names></name><name name-style="western"><surname>Davie</surname><given-names>PJF</given-names></name></person-group> (<year>2008</year>) Systema Brachyurorum: Part I. An annotated checklist of extant brachyuran crabs of the world. The Raffles Bulletin of Zoology (Supplement 17): 1–296.</mixed-citation></ref><ref id="B75"><mixed-citation xmlns:xlink="http://www.w3.org/1999/xlink" xlink:type="simple"><person-group><name name-style="western"><surname>Sasaki</surname><given-names>J</given-names></name></person-group> (<year>2019</year>) <source>The Species List of <tp:taxon-name><tp:taxon-name-part taxon-name-part-type="order">Decapoda</tp:taxon-name-part></tp:taxon-name>, <tp:taxon-name><tp:taxon-name-part taxon-name-part-type="order">Euphausiacea</tp:taxon-name-part></tp:taxon-name>, and <tp:taxon-name><tp:taxon-name-part taxon-name-part-type="order">Stomatopoda</tp:taxon-name-part></tp:taxon-name>, all of the World, version 03-3.1.</source><publisher-name>Local Independent Administrative Agency Hokkaido Research Organization</publisher-name>, <publisher-loc>Resources Management and Enhancement Division, Abashiri Fisheries Research Institute, Fisheries Research Department, Hokkaido, Japan</publisher-loc>, <size units="page">14644 pp</size>. <ext-link xlink:href="10.13140/RG.2.2.22353.89446" ext-link-type="doi" xlink:type="simple">https://doi.org/10.13140/RG.2.2.22353.89446</ext-link></mixed-citation></ref><ref id="B94"><mixed-citation xmlns:xlink="http://www.w3.org/1999/xlink" xlink:type="simple"><person-group><name name-style="western"><surname>Shy</surname><given-names>JY</given-names></name><name name-style="western"><surname>Shih</surname><given-names>HT</given-names></name><name name-style="western"><surname>Ng</surname><given-names>PKL</given-names></name></person-group> (<year>2020</year>) Crustacean Fauna of Taiwan: Brachyuran Crabs, Vol. III - Freshwater Crabs - <tp:taxon-name><tp:taxon-name-part taxon-name-part-type="family">Potamidae</tp:taxon-name-part></tp:taxon-name>, <tp:taxon-name><tp:taxon-name-part taxon-name-part-type="family">Gecarcinucidae</tp:taxon-name-part></tp:taxon-name>. National Penghu University of Science and Technology, Penghu, Taiwan, [26+]232 pp.</mixed-citation></ref><ref id="B3"><mixed-citation xmlns:xlink="http://www.w3.org/1999/xlink" xlink:type="simple"><person-group><name name-style="western"><surname>Bott</surname><given-names>R</given-names></name></person-group> (<year>1967</year>) <article-title>Potamiden aus Ost-Asien (<italic><tp:taxon-name><tp:taxon-name-part taxon-name-part-type="genus">Parapotamon</tp:taxon-name-part></tp:taxon-name></italic> De Man, <italic><tp:taxon-name><tp:taxon-name-part taxon-name-part-type="genus">Sinopotamon</tp:taxon-name-part></tp:taxon-name></italic> n. gen., <italic><tp:taxon-name><tp:taxon-name-part taxon-name-part-type="genus">Candidiopotamon</tp:taxon-name-part></tp:taxon-name></italic> n. gen., <italic><tp:taxon-name><tp:taxon-name-part taxon-name-part-type="genus">Geothelphusa</tp:taxon-name-part></tp:taxon-name></italic> Stimpson) (<tp:taxon-name><tp:taxon-name-part taxon-name-part-type="subphylum">Crustacea</tp:taxon-name-part></tp:taxon-name>, <tp:taxon-name><tp:taxon-name-part taxon-name-part-type="order">Decapoda</tp:taxon-name-part></tp:taxon-name>).</article-title><source>Senckenbergiana Biologica</source><volume>48</volume>: <fpage>203</fpage>–<lpage>215</lpage>.</mixed-citation></ref><ref id="B102"><mixed-citation xmlns:xlink="http://www.w3.org/1999/xlink" xlink:type="simple"><person-group><name name-style="western"><surname>Yeo</surname><given-names>DCJ</given-names></name><name name-style="western"><surname>Ng</surname><given-names>PKL</given-names></name></person-group> (<year>2004</year>) <article-title>Recognition of two subfamilies in the <tp:taxon-name><tp:taxon-name-part taxon-name-part-type="family">Potamidae</tp:taxon-name-part></tp:taxon-name> Ortmann, 1896 (<tp:taxon-name><tp:taxon-name-part taxon-name-part-type="infraorder">Brachyura</tp:taxon-name-part></tp:taxon-name>, <tp:taxon-name><tp:taxon-name-part taxon-name-part-type="family">Potamidae</tp:taxon-name-part></tp:taxon-name>) with a note on the genus <italic><tp:taxon-name><tp:taxon-name-part taxon-name-part-type="genus">Potamon</tp:taxon-name-part></tp:taxon-name></italic> Savigny, 1816.</article-title><source>Crustaceana</source><volume>76</volume>(<issue>10</issue>): <fpage>1219</fpage>–<lpage>1235</lpage>. <ext-link xlink:href="10.1163/156854003773123456" ext-link-type="doi" xlink:type="simple">https://doi.org/10.1163/156854003773123456</ext-link></mixed-citation></ref><ref id="B83"><mixed-citation xmlns:xlink="http://www.w3.org/1999/xlink" xlink:type="simple"><person-group><name name-style="western"><surname>Shih</surname><given-names>HT</given-names></name><name name-style="western"><surname>Yeo</surname><given-names>DCJ</given-names></name><name name-style="western"><surname>Ng</surname><given-names>PKL</given-names></name></person-group> (<year>2009</year>) <article-title>The collision of the Indian Plate with Asia: molecular evidence for its impact on the phylogeny of freshwater crabs (<tp:taxon-name><tp:taxon-name-part taxon-name-part-type="infraorder">Brachyura</tp:taxon-name-part></tp:taxon-name>: <tp:taxon-name><tp:taxon-name-part taxon-name-part-type="family">Potamidae</tp:taxon-name-part></tp:taxon-name>).</article-title><source>Journal of Biogeography</source><volume>36</volume>(<issue>4</issue>): <fpage>703</fpage>–<lpage>719</lpage>. <ext-link xlink:href="10.1111/j.1365-2699.2008.02024.x" ext-link-type="doi" xlink:type="simple">https://doi.org/10.1111/j.1365-2699.2008.02024.x</ext-link></mixed-citation></ref><ref id="B78"><mixed-citation xmlns:xlink="http://www.w3.org/1999/xlink" xlink:type="simple"><person-group><name name-style="western"><surname>Shih</surname><given-names>HT</given-names></name><name name-style="western"><surname>Ng</surname><given-names>PKL</given-names></name></person-group> (<year>2011</year>) <article-title>Diversity and biogeography of freshwater crabs (<tp:taxon-name><tp:taxon-name-part taxon-name-part-type="subphylum">Crustacea</tp:taxon-name-part></tp:taxon-name>: <tp:taxon-name><tp:taxon-name-part taxon-name-part-type="infraorder">Brachyura</tp:taxon-name-part></tp:taxon-name>: <tp:taxon-name><tp:taxon-name-part taxon-name-part-type="family">Potamidae</tp:taxon-name-part></tp:taxon-name>, <tp:taxon-name><tp:taxon-name-part taxon-name-part-type="family">Gecarcinucidae</tp:taxon-name-part></tp:taxon-name>) from East Asia.</article-title><source>Systematics and Biodiversity</source><volume>9</volume>(<issue>1</issue>): <fpage>1</fpage>–<lpage>16</lpage>. <ext-link xlink:href="10.1080/14772000.2011.554457" ext-link-type="doi" xlink:type="simple">https://doi.org/10.1080/14772000.2011.554457</ext-link></mixed-citation></ref><ref id="B61"><mixed-citation xmlns:xlink="http://www.w3.org/1999/xlink" xlink:type="simple"><person-group><name name-style="western"><surname>Ng</surname><given-names>PKL</given-names></name><name name-style="western"><surname>Shih</surname><given-names>HT</given-names></name><name name-style="western"><surname>Ho</surname><given-names>PH</given-names></name><name name-style="western"><surname>Wang</surname><given-names>CH</given-names></name></person-group> (<year>2017</year>) An updated annotated checklist of brachyuran crabs from Taiwan (<tp:taxon-name><tp:taxon-name-part taxon-name-part-type="subphylum">Crustacea</tp:taxon-name-part></tp:taxon-name>: <tp:taxon-name><tp:taxon-name-part taxon-name-part-type="order">Decapoda</tp:taxon-name-part></tp:taxon-name>). Journal of the National Taiwan Museum 70(3/4): 1–208. <ext-link xlink:href="10.6532/JNTM.201712_70(3;4).01" ext-link-type="doi" xlink:type="simple">https://doi.org/10.6532/JNTM.201712_70(3;4).01</ext-link></mixed-citation></ref></ref-list></tp:taxon-treatment>
