# Supplementary material for: ﻿Molecular evidence and differences in gonopod morphology lead to the recognition of a new species of the freshwater crab genus Candidiopotamon Bott, 1967 (Crustacea, Brachyura, Potamidae) from eastern Taiwan
Source: Zookeys. 2023 Sep 11;1179:169–96. doi: 10.3897/zookeys.1179.106718 (PMC10507446; doi:10.3897/zookeys.1179.106718)
Supplement: XML Treatment for Candidiopotamon rathbuni [file zookeys.1179.106718-treatment2.xml]

<!DOCTYPE tp:taxon-treatment
  PUBLIC "-//TaxonX//DTD Taxonomic Treatment Publishing DTD v0 20100105//EN" "tax-treatment-NSO.dtd">
<tp:taxon-treatment xmlns:tp="http://www.plazi.org/taxpub"><tp:treatment-meta><kwd-group><label>Taxon classification</label><kwd>
                <named-content content-type="kingdom">Animalia</named-content>
              </kwd><kwd>
                <named-content content-type="order">Decapoda</named-content>
              </kwd><kwd>
                <named-content content-type="family">Potamidae</named-content>
              </kwd></kwd-group><mixed-citation publication-type="journal"><person-group><name><surname>Shih</surname><given-names>Hsi-Te</given-names></name><name><surname>Naruse</surname><given-names>Tohru</given-names></name><name><surname>Schubart</surname><given-names>Christoph D.</given-names></name></person-group><article-title>﻿Molecular evidence and differences in gonopod morphology lead to the recognition of a new species of the freshwater crab genus <italic><tp:taxon-name><tp:taxon-name-part taxon-name-part-type="genus" reg="Candidiopotamon">Candidiopotamon</tp:taxon-name-part></tp:taxon-name></italic> Bott, 1967 (<tp:taxon-name><tp:taxon-name-part taxon-name-part-type="subphylum">Crustacea</tp:taxon-name-part></tp:taxon-name>, <tp:taxon-name><tp:taxon-name-part taxon-name-part-type="infraorder">Brachyura</tp:taxon-name-part></tp:taxon-name>, <tp:taxon-name><tp:taxon-name-part taxon-name-part-type="family">Potamidae</tp:taxon-name-part></tp:taxon-name>) from eastern Taiwan</article-title><source>Zookeys</source><day>11</day><month>09</month><year>2023</year><volume>1179</volume><fpage>169</fpage><lpage>196</lpage><pub-id pub-id-type="doi">10.3897/zookeys.1179.106718</pub-id></mixed-citation></tp:treatment-meta><tp:nomenclature><label>﻿</label><tp:taxon-name>
              <object-id xmlns:xlink="http://www.w3.org/1999/xlink" content-type="arpha" xlink:type="simple">3CE29DCD-F9AC-5A3E-879E-7038516529B5</object-id>
              <tp:taxon-name-part taxon-name-part-type="genus" reg="Candidiopotamon">Candidiopotamon</tp:taxon-name-part>
              <tp:taxon-name-part taxon-name-part-type="species" reg="rathbuni">rathbuni</tp:taxon-name-part>
            </tp:taxon-name><tp:taxon-authority>(De Man, 1914)</tp:taxon-authority><xref ref-type="fig" rid="F3">Figs 3</xref><xref ref-type="fig" rid="F4">, 4A, B</xref><xref ref-type="fig" rid="F5">, 5A–D</xref><tp:nomenclature-citation-list><tp:nomenclature-citation><tp:taxon-name><tp:taxon-name-part taxon-name-part-type="genus" reg="Potamon">Potamon</tp:taxon-name-part> (<tp:taxon-name-part taxon-name-part-type="subgenus" reg="Potamon">Potamon</tp:taxon-name-part>) <tp:taxon-name-part taxon-name-part-type="species" reg="rathbuni">rathbuni</tp:taxon-name-part></tp:taxon-name><comment>De Man, 1914: 128, pl. 3(4–4d) [type locality: Sun Moon [Rihyuetan], Nantou, Taiwan]; <xref ref-type="bibr" rid="B65">Parisi 1916</xref>: 153; <xref ref-type="bibr" rid="B63">Oshima 1921</xref>: 123; <xref ref-type="bibr" rid="B1">Balss 1922</xref>: 134; <xref ref-type="bibr" rid="B47">Maki and Tsuchiya 1923</xref>: 153, pl. 19(2); <xref ref-type="bibr" rid="B2">Balss 1937</xref>: 162, fig. 21; <xref ref-type="bibr" rid="B72">Sakai 1939</xref>: 580, pl. 128(1); <xref ref-type="bibr" rid="B73">Sakai 1940</xref>: 57; <xref ref-type="bibr" rid="B43">Lin 1949</xref>: 25; <xref ref-type="bibr" rid="B8">Chiu 1962a</xref>: 425.</comment></tp:nomenclature-citation><tp:nomenclature-citation><tp:taxon-name>
                  <tp:taxon-name-part taxon-name-part-type="genus" reg="Thelphusa">Thelphusa</tp:taxon-name-part>
                  <tp:taxon-name-part taxon-name-part-type="species" reg="rubra">rubra</tp:taxon-name-part>
                </tp:taxon-name><comment>Nakagawai Nakagawa, 1915a: 1036 (nomen nudum); 1915b: 322. </comment></tp:nomenclature-citation><tp:nomenclature-citation><tp:taxon-name><tp:taxon-name-part taxon-name-part-type="genus" reg="Potamon">Potamon</tp:taxon-name-part> (<tp:taxon-name-part taxon-name-part-type="subgenus" reg="Geothelphusa">Geothelphusa</tp:taxon-name-part>) <tp:taxon-name-part taxon-name-part-type="species" reg="obtusipes">obtusipes</tp:taxon-name-part></tp:taxon-name><comment>– <xref ref-type="bibr" rid="B98">Terao 1915</xref>: 503, 1 unnumbered fig.; <xref ref-type="bibr" rid="B52">Nakagawa 1917</xref>: 303, fig. 21 (non <tp:taxon-name><tp:taxon-name-part taxon-name-part-type="genus" reg="Geothelphusa">Geothelphusa</tp:taxon-name-part><tp:taxon-name-part taxon-name-part-type="species" reg="obtusipes">obtusipes</tp:taxon-name-part></tp:taxon-name> Stimpson, 1858).</comment></tp:nomenclature-citation><tp:nomenclature-citation><tp:taxon-name>
                  <tp:taxon-name-part taxon-name-part-type="genus" reg="Potamon">Potamon</tp:taxon-name-part>
                  <tp:taxon-name-part taxon-name-part-type="species" reg="obtusipes">obtusipes</tp:taxon-name-part>
                </tp:taxon-name><comment>– <xref ref-type="bibr" rid="B51">Nakagawa 1916</xref>: 137, pl. 2(1) (non <tp:taxon-name><tp:taxon-name-part taxon-name-part-type="genus" reg="Geothelphusa">Geothelphusa</tp:taxon-name-part><tp:taxon-name-part taxon-name-part-type="species" reg="obtusipes">obtusipes</tp:taxon-name-part></tp:taxon-name> Stimpson, 1858).</comment></tp:nomenclature-citation><tp:nomenclature-citation><tp:taxon-name>
                  <tp:taxon-name-part taxon-name-part-type="genus" reg="Potamon">Potamon</tp:taxon-name-part>
                  <tp:taxon-name-part taxon-name-part-type="species" reg="rathbuni">rathbuni</tp:taxon-name-part>
                </tp:taxon-name><comment>– <xref ref-type="bibr" rid="B34">Koba 1936a</xref>: 166, fig. 1; <xref ref-type="bibr" rid="B35">Koba 1936b</xref>: 202, text-fig.; <xref ref-type="bibr" rid="B22">Horikawa 1940</xref>: 27; <xref ref-type="bibr" rid="B25">Iwata 1940</xref>: 2; <xref ref-type="bibr" rid="B9">Chiu 1962b</xref>: 58; <xref ref-type="bibr" rid="B10">Chiu 1964</xref>: 67 (part); <xref ref-type="bibr" rid="B67">Pretzmann 1963</xref>: 365, fig. 15.</comment></tp:nomenclature-citation><tp:nomenclature-citation><tp:taxon-name>
                  <tp:taxon-name-part taxon-name-part-type="genus" reg="Candidiopotamon">Candidiopotamon</tp:taxon-name-part>
                  <tp:taxon-name-part taxon-name-part-type="species" reg="rathbuni">rathbuni</tp:taxon-name-part>
                </tp:taxon-name><comment>– <xref ref-type="bibr" rid="B3">Bott 1967</xref>: 210, fig. 10; <xref ref-type="bibr" rid="B4">Bott 1970</xref>: 189, pls 40(74), 55(75); <xref ref-type="bibr" rid="B48">Minei 1974</xref>: 246, figs 7–9 (part); <xref ref-type="bibr" rid="B74">Sakai 1976</xref>: 564, text-fig. 307; <xref ref-type="bibr" rid="B15">Dai et al. 1984</xref>: 115, fig. 69; <xref ref-type="bibr" rid="B24">Hwang and Mizue 1985</xref>: 10, fig. 7, pl. IIA (part); <xref ref-type="bibr" rid="B91">Shy et al. 1996</xref>: 239, fig. 17; CH <xref ref-type="bibr" rid="B26">Jeng et al. 1998</xref>: 70, 2 unnumbered figs; <xref ref-type="bibr" rid="B14">Dai 1999</xref>: 154, fig. 80, pl. 9(7) (part); <xref ref-type="bibr" rid="B90">Shy and Yu 1999</xref>: 94, 3 unnumbered figs, “fig. 31” on p. 106 (part); <xref ref-type="bibr" rid="B39">Lee and Tung 2000</xref>: 70; <xref ref-type="bibr" rid="B56">Ng 2000</xref>: 249 (part); <xref ref-type="bibr" rid="B27">Jeng et al. 2010</xref>: 80, 7 unnumbered figs; <xref ref-type="bibr" rid="B61">Ng et al. 2017</xref>: 76; <xref ref-type="bibr" rid="B94">Shy et al. 2020</xref>: 2, figs 11A, 13, 14, 16, 17 (part).</comment></tp:nomenclature-citation><tp:nomenclature-citation><tp:taxon-name>
                  <tp:taxon-name-part taxon-name-part-type="genus" reg="Candidiopotamon">Candidiopotamon</tp:taxon-name-part>
                </tp:taxon-name><comment>sp. – <xref ref-type="bibr" rid="B31">Jeng et al. 1994</xref>: 56; <xref ref-type="bibr" rid="B32">Jeng et al. 1996</xref>: 51; <xref ref-type="bibr" rid="B29">Jeng et al. 1997</xref>: 62; MS <xref ref-type="bibr" rid="B26">Jeng et al. 1998</xref>: 60.</comment></tp:nomenclature-citation><tp:nomenclature-citation><tp:taxon-name>
                  <tp:taxon-name-part taxon-name-part-type="genus" reg="Candidiopotamon">Candidiopotamon</tp:taxon-name-part>
                  <tp:taxon-name-part taxon-name-part-type="species" reg="guangdongense">guangdongense</tp:taxon-name-part>
                </tp:taxon-name><comment>Dai, 1999: 156, fig. 81, pl. 19(8).</comment></tp:nomenclature-citation><tp:nomenclature-citation><tp:taxon-name>
                  <tp:taxon-name-part taxon-name-part-type="genus" reg="Candidiopotamon">Candidiopotamon</tp:taxon-name-part>
                  <tp:taxon-name-part taxon-name-part-type="species" reg="rathbunae">rathbunae</tp:taxon-name-part>
                </tp:taxon-name><comment>– <xref ref-type="bibr" rid="B45">Liu and Li 2000</xref>: 90; <xref ref-type="bibr" rid="B56">Ng 2000</xref>: 249 (part); <xref ref-type="bibr" rid="B6">Chen et al. 2001</xref>: 43, 2 unnumbered figs on p. 43, 46 (part); <xref ref-type="bibr" rid="B38">Lee 2001</xref>: 145, 2 unnumbered figs (part); <xref ref-type="bibr" rid="B62">Ng et al. 2001</xref>: 49 (part); <xref ref-type="bibr" rid="B7">Chen et al. 2003</xref>: 29, 5 unnumbered figs (part); <xref ref-type="bibr" rid="B54">Naruse et al. 2004</xref>: 7, fig. 2Bd, Bv.; <xref ref-type="bibr" rid="B86">Shih et al. 2006</xref>: 983 (part); <xref ref-type="bibr" rid="B60">Ng et al. 2008</xref>: 161 (part); <xref ref-type="bibr" rid="B83">Shih et al. 2009</xref>: 706; <xref ref-type="bibr" rid="B89">Shy and Lee 2009</xref>: 207, 10 unnumbered figs (part); <xref ref-type="bibr" rid="B11">Chiu et al. 2015</xref>: 202, 227, 1 unnumbered fig. on p. 202 (part); <xref ref-type="bibr" rid="B21">Ho 2015</xref>: 141, 2 unnumbered figs (part); <xref ref-type="bibr" rid="B44">Liu and Hartnoll 2017</xref>: 227; <xref ref-type="bibr" rid="B75">Sasaki 2019</xref>: 11552 (part).</comment></tp:nomenclature-citation></tp:nomenclature-citation-list></tp:nomenclature><tp:treatment-sec sec-type="material" id="SECID0EOOCI"><title>Material examined.</title><p>Taiwan — 3 males, <abbrev xmlns:xlink="http://www.w3.org/1999/xlink" xlink:title="carapace width" id="ABBRID0EUOCI" xlink:type="simple">CW</abbrev> 25.6 × <abbrev xmlns:xlink="http://www.w3.org/1999/xlink" xlink:title="carapace length" id="ABBRID0EYOCI" xlink:type="simple">CL</abbrev> 22.6–28.6 × 25.6 mm, 1 female, 38.0 × 32.8 mm, <named-content xmlns:xlink="http://www.w3.org/1999/xlink" content-type="dwc:institutional_code" xlink:title="Department of Life Science, National Chung Hsing University" xlink:href="http://grbio.org/institution/national-chung-hsing-university" xlink:type="simple">NCHUZOOL</named-content> 15191, Sinsian, Wulai, New Taipei City, coll. C. A. Chen, 20 Aug. 2001; 1 male, 40.0 × 35.8 mm, <named-content xmlns:xlink="http://www.w3.org/1999/xlink" content-type="dwc:institutional_code" xlink:title="Department of Life Science, National Chung Hsing University" xlink:href="http://grbio.org/institution/national-chung-hsing-university" xlink:type="simple">NCHUZOOL</named-content> 15189, Sinsian, Wulai, New Taipei City, coll. H.-T. Shih, 29 Apr. 1994; 1 male, 30.2 × 27.4 mm, 1 female, 35.1 × 30.7 mm, <named-content xmlns:xlink="http://www.w3.org/1999/xlink" content-type="dwc:institutional_code" xlink:title="Department of Life Science, National Chung Hsing University" xlink:href="http://grbio.org/institution/national-chung-hsing-university" xlink:type="simple">NCHUZOOL</named-content> 12915, Jianshih, Hsinchu Co., coll. H.-T. Shih, 25 May 2001; 1 female, 40.0 × 34.0 mm, <named-content xmlns:xlink="http://www.w3.org/1999/xlink" content-type="dwc:institutional_code" xlink:title="Department of Life Science, National Chung Hsing University" xlink:href="http://grbio.org/institution/national-chung-hsing-university" xlink:type="simple">NCHUZOOL</named-content> 15184, Hengshan, Hsinchu Co., coll. H.-C. Liu, 24 Sep. 1995; 2 males, 33.4 × 29.1–32.8 × 29.0 mm, 1 female, 33.9 × 29.0 mm, <abbrev xmlns:xlink="http://www.w3.org/1999/xlink" xlink:title="Ryukyu University Museum" id="ABBRID0EMPCI" xlink:type="simple">RUMF</abbrev>-ZC-53, Cingcyuan, Wufeng, Hsinchu Co., coll. C.A. Chen, 28 Aug. 2001; 1 male, 30.9 × 27.0 mm, <named-content xmlns:xlink="http://www.w3.org/1999/xlink" content-type="dwc:institutional_code" xlink:title="Department of Life Science, National Chung Hsing University" xlink:href="http://grbio.org/institution/national-chung-hsing-university" xlink:type="simple">NCHUZOOL</named-content> 15192, Shueiweiping, Dahu, Miaoli, coll. H.-D. Zhu, 7 Mar. 2001; 3 males, 25.7 × 22.6–35.4 × 31.2 mm, 1 female, 26.7 × 23.9 mm, <named-content xmlns:xlink="http://www.w3.org/1999/xlink" content-type="dwc:institutional_code" xlink:title="Department of Life Science, National Chung Hsing University" xlink:href="http://grbio.org/institution/national-chung-hsing-university" xlink:type="simple">NCHUZOOL</named-content> 15194, Baguali, Tai-an, Miaoli, coll. H.-T. Shih, 25 Jan. 2002; 1 male, 34.5 × 30.6 mm, <named-content xmlns:xlink="http://www.w3.org/1999/xlink" content-type="dwc:institutional_code" xlink:title="Department of Life Science, National Chung Hsing University" xlink:href="http://grbio.org/institution/national-chung-hsing-university" xlink:type="simple">NCHUZOOL</named-content> 15211, 2 males, 19.1 × 16.5, 19.8 × 17.6 mm, 5 females, 17.9 × 15.9–31.0 × 26.9 mm, <named-content xmlns:xlink="http://www.w3.org/1999/xlink" content-type="dwc:institutional_code" xlink:title="Department of Life Science, National Chung Hsing University" xlink:href="http://grbio.org/institution/national-chung-hsing-university" xlink:type="simple">NCHUZOOL</named-content> 12918, 1 male, 31.6 × 27.5 mm, 1 female, 27.9 × 23.8 mm, <abbrev xmlns:xlink="http://www.w3.org/1999/xlink" xlink:title="Ryukyu University Museum" id="ABBRID0EAQCI" xlink:type="simple">RUMF</abbrev>-ZC-54, Sihjiaolin, Dongshih, Taichung, coll. H.-T. Shih, 28 Dec. 2001; 1 male, 23.3 × 20.3 mm, <named-content xmlns:xlink="http://www.w3.org/1999/xlink" content-type="dwc:institutional_code" xlink:title="Department of Life Science, National Chung Hsing University" xlink:href="http://grbio.org/institution/national-chung-hsing-university" xlink:type="simple">NCHUZOOL</named-content> 12944, Caohu, Taichung, coll. H.-C. Liu, 23 Apr. 1993; 1 male, 30.4 × 26.1 mm, <named-content xmlns:xlink="http://www.w3.org/1999/xlink" content-type="dwc:institutional_code" xlink:title="Department of Life Science, National Chung Hsing University" xlink:href="http://grbio.org/institution/national-chung-hsing-university" xlink:type="simple">NCHUZOOL</named-content> 12924, Taiping, Taichung, coll. students of Tunghai Univ., 8 Jun. 2001; 2 males, 26.4 × 23.2, 27.7 × 24.2 mm, <named-content xmlns:xlink="http://www.w3.org/1999/xlink" content-type="dwc:institutional_code" xlink:title="Department of Life Science, National Chung Hsing University" xlink:href="http://grbio.org/institution/national-chung-hsing-university" xlink:type="simple">NCHUZOOL</named-content> 15214, Lianhuachih, Wucheng, Yuchih, Nantou, coll. H.-T. Shih, 22 Jun. 2001; 1 male, 28.0 × 23.9, 1 female, 29.7 × 25.4 mm, <named-content xmlns:xlink="http://www.w3.org/1999/xlink" content-type="dwc:institutional_code" xlink:title="Department of Life Science, National Chung Hsing University" xlink:href="http://grbio.org/institution/national-chung-hsing-university" xlink:type="simple">NCHUZOOL</named-content> 15181, Rihyuetan, Nantou (type locality), coll. H.-T. Shih and H.-T. Hung, 4 Mar. 2003; 1 male, 38.6 × 32.4 mm, <named-content xmlns:xlink="http://www.w3.org/1999/xlink" content-type="dwc:institutional_code" xlink:title="Department of Life Science, National Chung Hsing University" xlink:href="http://grbio.org/institution/national-chung-hsing-university" xlink:type="simple">NCHUZOOL</named-content> 15187, Sinshan, Shueili, Nantou, coll. H.-C. Liu, 8 Aug. 1995; 1 male, 36.3 × 30.9, 1 female, 24.2 × 21.0 mm, <named-content xmlns:xlink="http://www.w3.org/1999/xlink" content-type="dwc:institutional_code" xlink:title="Department of Life Science, National Chung Hsing University" xlink:href="http://grbio.org/institution/national-chung-hsing-university" xlink:type="simple">NCHUZOOL</named-content> 15185, Jiji, Shueili, Nantou, coll. H.-C. Liu, 8 Aug. 1995; 3 males, 32.3 × 27.6–36.7 × 31.1 mm, 2 females, 26.4 × 22.5, 33.0 × 28.7 mm, <named-content xmlns:xlink="http://www.w3.org/1999/xlink" content-type="dwc:institutional_code" xlink:title="Department of Life Science, National Chung Hsing University" xlink:href="http://grbio.org/institution/national-chung-hsing-university" xlink:type="simple">NCHUZOOL</named-content> 15205, Chukou, Fanlu, Chiayi Co., coll. H.-C. Liu, 21–22 Mar. 1996; 1 male, 44.6 × 36.8 mm, 1 female, 40.9 × 34.4 mm, <abbrev xmlns:xlink="http://www.w3.org/1999/xlink" xlink:title="Ryukyu University Museum" id="ABBRID0EARCI" xlink:type="simple">RUMF</abbrev>-ZC-86, Guanyin Waterfall, Chiayi Co., coll. J.-Y. Shy, 6 Dec. 1990; 1 male, 35.2 × 29.3 mm, <named-content xmlns:xlink="http://www.w3.org/1999/xlink" content-type="dwc:institutional_code" xlink:title="Department of Life Science, National Chung Hsing University" xlink:href="http://grbio.org/institution/national-chung-hsing-university" xlink:type="simple">NCHUZOOL</named-content> 12946, Alishan, Chiayi Co., coll. C.-H. Wang, 26 May 2002; 1 male, 21.2 × 19.1 mm, <named-content xmlns:xlink="http://www.w3.org/1999/xlink" content-type="dwc:institutional_code" xlink:title="Department of Life Science, National Chung Hsing University" xlink:href="http://grbio.org/institution/national-chung-hsing-university" xlink:type="simple">NCHUZOOL</named-content> 15182, Dakeng, Dongyuan, Dongshan, Tainan, coll. H.-T. Shih, 20 Oct. 2000; 5 males, 19.7 × 16.8–29.6 × 25.6 mm, 1 female, 24.9 × 20.9 mm, <named-content xmlns:xlink="http://www.w3.org/1999/xlink" content-type="dwc:institutional_code" xlink:title="Department of Life Science, National Chung Hsing University" xlink:href="http://grbio.org/institution/national-chung-hsing-university" xlink:type="simple">NCHUZOOL</named-content> 15186, Gaoyuan, Dongshan, Tainan, coll. H.-C. Liu, 16 Aug. 1997; 1 male, 26.6 × 22.6 mm, <named-content xmlns:xlink="http://www.w3.org/1999/xlink" content-type="dwc:institutional_code" xlink:title="Department of Life Science, National Chung Hsing University" xlink:href="http://grbio.org/institution/national-chung-hsing-university" xlink:type="simple">NCHUZOOL</named-content> 15196, Gueidan, Nansi, Tainan, coll. H.-T. Shih, 20 Oct. 2000; 1 male, 28.8 × 24.9 mm, <named-content xmlns:xlink="http://www.w3.org/1999/xlink" content-type="dwc:institutional_code" xlink:title="Department of Life Science, National Chung Hsing University" xlink:href="http://grbio.org/institution/national-chung-hsing-university" xlink:type="simple">NCHUZOOL</named-content> 15198, Mincyuan, Sanmin, Kaohsiung, coll. C.-B. Wu, 17 Aug. 2000; 1 male, 30.6 × 26.0 mm, 1 female, 25.0 × 21.8 mm, <named-content xmlns:xlink="http://www.w3.org/1999/xlink" content-type="dwc:institutional_code" xlink:title="Department of Life Science, National Chung Hsing University" xlink:href="http://grbio.org/institution/national-chung-hsing-university" xlink:type="simple">NCHUZOOL</named-content> 15195, Baolai, Liouguei, Kaohsiung, coll. H.-T. Shih, 14 Dec. 2001; 1 male, 31.5 × 26.6 mm, <named-content xmlns:xlink="http://www.w3.org/1999/xlink" content-type="dwc:institutional_code" xlink:title="Department of Life Science, National Chung Hsing University" xlink:href="http://grbio.org/institution/national-chung-hsing-university" xlink:type="simple">NCHUZOOL</named-content> 12922, Chuyunshan, Taoyuan, Kaohsiung, coll. C.-S. Chen, 6 May 2000; 1 male, 34.3 × 29.0 mm, <named-content xmlns:xlink="http://www.w3.org/1999/xlink" content-type="dwc:institutional_code" xlink:title="Department of Life Science, National Chung Hsing University" xlink:href="http://grbio.org/institution/national-chung-hsing-university" xlink:type="simple">NCHUZOOL</named-content> 15188, Guanglin, Meinong, Kaohsiung, coll. C.-S. Chen, 15 Dec. 2000; 3 females, 33.7 × 29.7–40.4 × 35.0 mm, <named-content xmlns:xlink="http://www.w3.org/1999/xlink" content-type="dwc:institutional_code" xlink:title="Department of Life Science, National Chung Hsing University" xlink:href="http://grbio.org/institution/national-chung-hsing-university" xlink:type="simple">NCHUZOOL</named-content> 15183, Guanglin, Meinong, Kaohsiung, coll. H.-C. Liu, 4 Aug. 1995; 1 male, 37.3 × 32.3 mm, 1 female, 26.7 × 23.2 mm, <named-content xmlns:xlink="http://www.w3.org/1999/xlink" content-type="dwc:institutional_code" xlink:title="Department of Life Science, National Chung Hsing University" xlink:href="http://grbio.org/institution/national-chung-hsing-university" xlink:type="simple">NCHUZOOL</named-content> 15190, Jiasian, Kaohsiung, coll. H.-C. Liu, 5 Aug. 1995; 3 males, 30.5 × 26.2–38.8 × 34.0 mm, 1 female, 27.8 × 23.8 mm, <named-content xmlns:xlink="http://www.w3.org/1999/xlink" content-type="dwc:institutional_code" xlink:title="Department of Life Science, National Chung Hsing University" xlink:href="http://grbio.org/institution/national-chung-hsing-university" xlink:type="simple">NCHUZOOL</named-content> 15197, Tianliao, Kaohsiung, coll. H.-T. Shih, 16 Nov. 2001; 1 male, 24.2 × 20.5 mm, 1 female, 26.2 × 22.3 mm, <named-content xmlns:xlink="http://www.w3.org/1999/xlink" content-type="dwc:institutional_code" xlink:title="Department of Life Science, National Chung Hsing University" xlink:href="http://grbio.org/institution/national-chung-hsing-university" xlink:type="simple">NCHUZOOL</named-content> 15202, Shandimen, Pingtung, coll. H.-C. Liu, 16 Aug. 1997; 1 male, 34.4 × 29.4 mm, <named-content xmlns:xlink="http://www.w3.org/1999/xlink" content-type="dwc:institutional_code" xlink:title="Department of Life Science, National Chung Hsing University" xlink:href="http://grbio.org/institution/national-chung-hsing-university" xlink:type="simple">NCHUZOOL</named-content> 15201, Haocha, Pingtung, coll. H.-T. Shih, 31 May 2000; 2 males, 36.3 × 30.7, 37.7 × 32.3 mm, 1 female, 32.9 × 27.3 mm, <named-content xmlns:xlink="http://www.w3.org/1999/xlink" content-type="dwc:institutional_code" xlink:title="Department of Life Science, National Chung Hsing University" xlink:href="http://grbio.org/institution/national-chung-hsing-university" xlink:type="simple">NCHUZOOL</named-content> 15199, Taiwu, Pingtung, coll. C.-C. Huang and C.-K. Yang, 29 Jul. 1999; 1 male, 34.5 × 29.0 mm, 1 female, 37.4 × 30.9 mm, <abbrev xmlns:xlink="http://www.w3.org/1999/xlink" xlink:title="Ryukyu University Museum" id="ABBRID0E3SCI" xlink:type="simple">RUMF</abbrev>-ZC-55, Taiwu, Pingtung, coll. H.-T. Shih, 12 Nov. 2000; 2 males, 33.4 × 28.3, 37.5 × 31.7 mm, <named-content xmlns:xlink="http://www.w3.org/1999/xlink" content-type="dwc:institutional_code" xlink:title="Department of Life Science, National Chung Hsing University" xlink:href="http://grbio.org/institution/national-chung-hsing-university" xlink:type="simple">NCHUZOOL</named-content> 15203, Wutan, Taiwu, Pingtung, coll. H.-C. Liu, 18 Jul. 1997; 3 females, 13.2 × 11.3–29.5 × 24.9 mm, <named-content xmlns:xlink="http://www.w3.org/1999/xlink" content-type="dwc:institutional_code" xlink:title="Department of Life Science, National Chung Hsing University" xlink:href="http://grbio.org/institution/national-chung-hsing-university" xlink:type="simple">NCHUZOOL</named-content> 12925, Laiyi, Pingtung, coll. H.-C. Liu, 16 Jul. 1996.</p></tp:treatment-sec><tp:treatment-sec sec-type="diagnosis" id="SECID0EITCI"><title>Diagnosis.</title><p>Carapace subtrapezoidal, <abbrev xmlns:xlink="http://www.w3.org/1999/xlink" xlink:title="carapace width" id="ABBRID0EOTCI" xlink:type="simple">CW</abbrev> 1.10–1.21× <abbrev xmlns:xlink="http://www.w3.org/1999/xlink" xlink:title="carapace length" id="ABBRID0ESTCI" xlink:type="simple">CL</abbrev> (mean 1.16, <italic>n</italic> = 5), dorsal surface almost flat, relatively rough, epigastric and postfrontal cristae distinct, both cristae represented by 1–3 oblique lines of granules, lateral end of postfrontal cristae far apart from epibranchial tooth; external orbital and epibranchial teeth distinct, sharp, directed anteriorly. <abbrev xmlns:xlink="http://www.w3.org/1999/xlink" xlink:title="male first gonopod" id="ABBRID0EYTCI" xlink:type="simple">G1</abbrev> terminal segment proportionally longer, more slender, distal opening directed laterally, distal inner edge with keel-like projection in dorsal view, projection proportionally small, directed more laterally; <abbrev xmlns:xlink="http://www.w3.org/1999/xlink" xlink:title="male first gonopod" id="ABBRID0E3TCI" xlink:type="simple">G1</abbrev> subterminal segment straight.</p></tp:treatment-sec><tp:treatment-sec sec-type="description" id="SECID0EAUCI"><title>Description.</title><p>Carapace (Figs <xref ref-type="fig" rid="F3">3A, B</xref>, <xref ref-type="fig" rid="F4">4A</xref>) subtrapezoidal in dorsal view, <abbrev xmlns:xlink="http://www.w3.org/1999/xlink" xlink:title="carapace width" id="ABBRID0EOUCI" xlink:type="simple">CW</abbrev> 1.10–1.21× <abbrev xmlns:xlink="http://www.w3.org/1999/xlink" xlink:title="carapace length" id="ABBRID0ESUCI" xlink:type="simple">CL</abbrev> (mean 1.16, <italic>n</italic> = 5), dorsal surface almost flat, relatively rough, somewhat pilose. Epigastric cristae distinct; postorbital crista, represented by 1–3 oblique lines of granules, not reaching epibranchial tooth. External orbital angle acute, directed anteriorly; ridge between external orbital angle and distinct epibranchial tooth cristate and granulated; anterolateral margin distinctly cristate, lined with large, elongated granules.</p><fig id="F3" position="float" orientation="portrait"><object-id xmlns:xlink="http://www.w3.org/1999/xlink" content-type="doi" xlink:type="simple">10.3897/zookeys.1179.106718.figure3</object-id><object-id xmlns:xlink="http://www.w3.org/1999/xlink" content-type="arpha" xlink:type="simple">E801654E-5DAD-561C-A8F6-0CA73E7E6440</object-id><label>Figure 3.</label><caption><p><italic><tp:taxon-name><tp:taxon-name-part taxon-name-part-type="genus" reg="Candidiopotamon">Candidiopotamon</tp:taxon-name-part><tp:taxon-name-part taxon-name-part-type="species" reg="rathbuni">rathbuni</tp:taxon-name-part></tp:taxon-name></italic> (De Man, 1914): male (44.6 × 36.8 mm) from Chiayi, western Taiwan (<abbrev xmlns:xlink="http://www.w3.org/1999/xlink" xlink:title="Ryukyu University Museum" id="ABBRID0ELVCI" xlink:type="simple">RUMF</abbrev>-ZC-86) (<bold>A</bold>–<bold>E</bold>); male (35.4 × 31.2 mm) from Miaoli, northwestern Taiwan (<named-content xmlns:xlink="http://www.w3.org/1999/xlink" content-type="dwc:institutional_code" xlink:title="Department of Life Science, National Chung Hsing University" xlink:href="http://grbio.org/institution/national-chung-hsing-university" xlink:type="simple">NCHUZOOL</named-content> 15194) (<bold>F1</bold>); male (36.7 × 31.1 mm) from Chiayi, western Taiwan (<named-content xmlns:xlink="http://www.w3.org/1999/xlink" content-type="dwc:institutional_code" xlink:title="Department of Life Science, National Chung Hsing University" xlink:href="http://grbio.org/institution/national-chung-hsing-university" xlink:type="simple">NCHUZOOL</named-content> 15205) (<bold>F2</bold>); male (36.3 × 30.7 mm) from Taiwu, Pingtung, southwestern Taiwan (<named-content xmlns:xlink="http://www.w3.org/1999/xlink" content-type="dwc:institutional_code" xlink:title="Department of Life Science, National Chung Hsing University" xlink:href="http://grbio.org/institution/national-chung-hsing-university" xlink:type="simple">NCHUZOOL</named-content> 15199) (<bold>F3</bold>). <bold>A</bold> carapace, dorsal view <bold>B</bold> carapace, frontal view <bold>C</bold> male major chela, outer view <bold>D1</bold> left <abbrev xmlns:xlink="http://www.w3.org/1999/xlink" xlink:title="male first gonopod" id="ABBRID0ENWCI" xlink:type="simple">G1</abbrev>, ventral view <bold>D2</bold> left <abbrev xmlns:xlink="http://www.w3.org/1999/xlink" xlink:title="male first gonopod" id="ABBRID0ETWCI" xlink:type="simple">G1</abbrev>, dorsal view <bold>D3</bold> left <abbrev xmlns:xlink="http://www.w3.org/1999/xlink" xlink:title="male first gonopod" id="ABBRID0EZWCI" xlink:type="simple">G1</abbrev> terminal segment, dorsal view <bold>E</bold> left <abbrev xmlns:xlink="http://www.w3.org/1999/xlink" xlink:title="male second gonopod" id="ABBRID0E6WCI" xlink:type="simple">G2</abbrev><bold>F1–3</bold> left G1s terminal segment, dorsal view. Scale bars: 10 mm (<bold>A</bold>–<bold>C</bold>); 2 mm (<bold>D</bold>–<bold>F</bold>). Arrow indicates the keel-like projection on the distal inner edge of the terminal segment.</p></caption><graphic xmlns:xlink="http://www.w3.org/1999/xlink" xlink:href="zookeys-1179-169_article-106718__-g003.jpg" position="float" orientation="portrait" xlink:type="simple" id="oo_904109.jpg"><uri content-type="original_file" xlink:type="simple">https://binary.pensoft.net/fig/904109</uri></graphic></fig><fig id="F4" position="float" orientation="portrait"><object-id xmlns:xlink="http://www.w3.org/1999/xlink" content-type="doi" xlink:type="simple">10.3897/zookeys.1179.106718.figure4</object-id><object-id xmlns:xlink="http://www.w3.org/1999/xlink" content-type="arpha" xlink:type="simple">268F6E7C-2FF8-5F42-ACBD-D0D8453D78DA</object-id><label>Figure 4.</label><caption><p>Color in life of <italic><tp:taxon-name><tp:taxon-name-part taxon-name-part-type="genus" reg="Candidiopotamon">Candidiopotamon</tp:taxon-name-part><tp:taxon-name-part taxon-name-part-type="species" reg="rathbuni">rathbuni</tp:taxon-name-part></tp:taxon-name></italic> (De Man, 1914) (<bold>A, B</bold>) and <italic><tp:taxon-name><tp:taxon-name-part taxon-name-part-type="genus" reg="Candidiopotamon">Candidiopotamon</tp:taxon-name-part><tp:taxon-name-part taxon-name-part-type="species" reg="penglai">penglai</tp:taxon-name-part></tp:taxon-name></italic> sp. nov. (<bold>C–F</bold>). <bold>A, C, E</bold> overall dorsal view <bold>B, D, F</bold> overall ventral view <bold>A, B</bold><named-content xmlns:xlink="http://www.w3.org/1999/xlink" content-type="dwc:institutional_code" xlink:title="Department of Life Science, National Chung Hsing University" xlink:href="http://grbio.org/institution/national-chung-hsing-university" xlink:type="simple">NCHUZOOL</named-content> 15181 (male, 28.0 × 23.9 mm, Rihyuetan, Nantou, western Taiwan) <bold>C, D</bold><named-content xmlns:xlink="http://www.w3.org/1999/xlink" content-type="dwc:institutional_code" xlink:title="Department of Life Science, National Chung Hsing University" xlink:href="http://grbio.org/institution/national-chung-hsing-university" xlink:type="simple">NCHUZOOL</named-content> 15204 (male, 39.7 × 34.4 mm, Nanrenshan, Pingtung, southern Taiwan); <named-content xmlns:xlink="http://www.w3.org/1999/xlink" content-type="dwc:institutional_code" xlink:title="Department of Life Science, National Chung Hsing University" xlink:href="http://grbio.org/institution/national-chung-hsing-university" xlink:type="simple">NCHUZOOL</named-content> 15224 (paratype male, 36.4 × 30.9 mm, Liyu Lake, Shoufeng, Hualien, eastern Taiwan).</p></caption><graphic xmlns:xlink="http://www.w3.org/1999/xlink" xlink:href="zookeys-1179-169_article-106718__-g004.jpg" position="float" orientation="portrait" xlink:type="simple" id="oo_904110.jpg"><uri content-type="original_file" xlink:type="simple">https://binary.pensoft.net/fig/904110</uri></graphic></fig><p>Antenna (Fig. <xref ref-type="fig" rid="F3">3B</xref>) short, reaching ~ 1/2 length of basal segment of antenna when antenna folded backwards.</p><p>Eye (Fig. <xref ref-type="fig" rid="F3">3B</xref>) developed; maximal width of cornea wider than base of peduncle in frontal view.</p><p>Chelae of large males unequal, females or young specimens with subequal chelae; palm of major chela (Fig. <xref ref-type="fig" rid="F3">3C</xref>) ~ 2/3×as high as minor chela, outer surface with scattered granules; cutting edges of both fingers with regularly arranged large and small teeth, gape almost absent when fingers closed.</p><p>Ambulatory legs moderately long; propodus cross-section oblong, each of 2 inner and 1 ventral outer longitudinal margins with 1 spine-row.</p><p>Male pleonal somites elongate trapezoidal, sixth pleonal somite length ~ 1/2 of its width; telson obtusely triangular, length ~ 1/2 of its width, distal end reaching imaginary line joining lower hinges of cheliped coxae. Female pleon of adult wide, covering ventral surface of thoracic sternum except for part of thoracic sternites 1 and 2.</p><p><abbrev xmlns:xlink="http://www.w3.org/1999/xlink" xlink:title="male first gonopod" id="ABBRID0ED1CI" xlink:type="simple">G1</abbrev> (Fig. <xref ref-type="fig" rid="F3">3D, F</xref>) straight in dorsal view when dorso-proximal margin of subterminal segment set parallel to observer’s eyes. Ventral side of subterminal segment with median seam extending to subproximal part of terminal segment. Synovial membrane long, wide, occupying distal ~ 2/5 of subterminal segment in dorsal view. Terminal segment bottle-necked, relative width gradually narrowed from northwestern (Fig. <xref ref-type="fig" rid="F3">3F1</xref>) to southwestern populations (Fig. <xref ref-type="fig" rid="F3">3F3</xref>), but no clear gap between them (Fig. <xref ref-type="fig" rid="F3">3F</xref>); distal opening directed outwards, with relatively small, laterally directed keel-like projection on opposite side of opening. <abbrev xmlns:xlink="http://www.w3.org/1999/xlink" xlink:title="male second gonopod" id="ABBRID0EX1CI" xlink:type="simple">G2</abbrev> slightly shorter than <abbrev xmlns:xlink="http://www.w3.org/1999/xlink" xlink:title="male first gonopod" id="ABBRID0E21CI" xlink:type="simple">G1</abbrev>; <abbrev xmlns:xlink="http://www.w3.org/1999/xlink" xlink:title="male second gonopod" id="ABBRID0E61CI" xlink:type="simple">G2</abbrev> flagellum ~ 1/4 length of <abbrev xmlns:xlink="http://www.w3.org/1999/xlink" xlink:title="male second gonopod" id="ABBRID0ED2CI" xlink:type="simple">G2</abbrev> total length.</p><p>Vulvae close to each other, obliquely oblong, occupying proximal two-thirds of thoracic sternite 6.</p></tp:treatment-sec><tp:treatment-sec sec-type="Coloration" id="SECID0EI2CI"><title>Coloration</title><p><bold>(Figs <xref ref-type="fig" rid="F4">4A, B</xref>, <xref ref-type="fig" rid="F5">5A–D</xref>).</bold> Most large specimens are dark red, but sometimes dark purple or orange individuals can be found. Small individuals are generally dark brown with black spots.</p><fig id="F5" position="float" orientation="portrait"><object-id xmlns:xlink="http://www.w3.org/1999/xlink" content-type="doi" xlink:type="simple">10.3897/zookeys.1179.106718.figure5</object-id><object-id xmlns:xlink="http://www.w3.org/1999/xlink" content-type="arpha" xlink:type="simple">6FCE4DA2-1041-5277-9440-F0C1AC791A34</object-id><label>Figure 5.</label><caption><p>Color in life of <italic><tp:taxon-name><tp:taxon-name-part taxon-name-part-type="genus" reg="Candidiopotamon">Candidiopotamon</tp:taxon-name-part><tp:taxon-name-part taxon-name-part-type="species" reg="rathbuni">rathbuni</tp:taxon-name-part></tp:taxon-name></italic> (De Man, 1914) (<bold>A–D</bold>) and <italic><tp:taxon-name><tp:taxon-name-part taxon-name-part-type="genus" reg="Candidiopotamon">Candidiopotamon</tp:taxon-name-part><tp:taxon-name-part taxon-name-part-type="species" reg="penglai">penglai</tp:taxon-name-part></tp:taxon-name></italic> sp. nov. (<bold>E–H</bold>). <bold>A, B</bold><named-content xmlns:xlink="http://www.w3.org/1999/xlink" content-type="dwc:institutional_code" xlink:title="Department of Life Science, National Chung Hsing University" xlink:href="http://grbio.org/institution/national-chung-hsing-university" xlink:type="simple">NCHUZOOL</named-content> 15194 (male, 35.4 × 31. 2 mm, Tai-an, Miaoli, northwestern Taiwan) <bold>C</bold><named-content xmlns:xlink="http://www.w3.org/1999/xlink" content-type="dwc:institutional_code" xlink:title="Department of Life Science, National Chung Hsing University" xlink:href="http://grbio.org/institution/national-chung-hsing-university" xlink:type="simple">NCHUZOOL</named-content> 15211 (male, 24.8 × 22.1 mm, Dongshih, Taichung, western Taiwan) <bold>D</bold><named-content xmlns:xlink="http://www.w3.org/1999/xlink" content-type="dwc:institutional_code" xlink:title="Department of Life Science, National Chung Hsing University" xlink:href="http://grbio.org/institution/national-chung-hsing-university" xlink:type="simple">NCHUZOOL</named-content> 15181 (male, 28.0 × 23.9 mm, Rihyuetan, Nantou, western Taiwan) <bold>E, F</bold><named-content xmlns:xlink="http://www.w3.org/1999/xlink" content-type="dwc:institutional_code" xlink:title="Department of Life Science, National Chung Hsing University" xlink:href="http://grbio.org/institution/national-chung-hsing-university" xlink:type="simple">NCHUZOOL</named-content> 15204 (2 males, 39.7 × 34.4 mm, 40.6 × 34.3 mm, Nanrenshan, Pingtung, southern Taiwan) <bold>G</bold><named-content xmlns:xlink="http://www.w3.org/1999/xlink" content-type="dwc:institutional_code" xlink:title="Department of Life Science, National Chung Hsing University" xlink:href="http://grbio.org/institution/national-chung-hsing-university" xlink:type="simple">NCHUZOOL</named-content> 15224 (paratype male, 36.4 × 30.9 mm, Liyu Lake, Shoufeng, Hualien, eastern Taiwan) <bold>H</bold><named-content xmlns:xlink="http://www.w3.org/1999/xlink" content-type="dwc:institutional_code" xlink:title="Department of Life Science, National Chung Hsing University" xlink:href="http://grbio.org/institution/national-chung-hsing-university" xlink:type="simple">NCHUZOOL</named-content> 15229 (male, 33.1 × 29.7 mm, Jili Lake, Guangfu, Hualien, eastern Taiwan).</p></caption><graphic xmlns:xlink="http://www.w3.org/1999/xlink" xlink:href="zookeys-1179-169_article-106718__-g005.jpg" position="float" orientation="portrait" xlink:type="simple" id="oo_904111.jpg"><uri content-type="original_file" xlink:type="simple">https://binary.pensoft.net/fig/904111</uri></graphic></fig></tp:treatment-sec><tp:treatment-sec sec-type="distribution" id="SECID0EE5CI"><title>Distribution</title><p><bold>(Fig. <xref ref-type="fig" rid="F1">1</xref>).</bold><italic><tp:taxon-name><tp:taxon-name-part taxon-name-part-type="genus" reg="Candidiopotamon">Candidiopotamon</tp:taxon-name-part><tp:taxon-name-part taxon-name-part-type="species" reg="rathbuni">rathbuni</tp:taxon-name-part></tp:taxon-name></italic> is distributed along the western side of the Central Range, i.e., New Taipei City, Taoyuan, Hsinchu Co., Miaoli, Taichung, Changhua, Yunlin, Chiayi Co., Tainan, Kaohsiung, and the northwestern part of Pingtung. The type locality of <italic><tp:taxon-name><tp:taxon-name-part taxon-name-part-type="genus" reg="Candidiopotamon">C.</tp:taxon-name-part><tp:taxon-name-part taxon-name-part-type="species" reg="rathbuni">rathbuni</tp:taxon-name-part></tp:taxon-name></italic> is Rihyuetan (= Sun Moon Lake, or the Candidius Sea), Nantou, west of the Central Range of Taiwan.</p></tp:treatment-sec><tp:treatment-sec sec-type="habitat" id="SECID0EH6CI"><title>Habitat.</title><p>Most large specimens were found under large stones within streams. Sometimes adults move outside the water at night.</p></tp:treatment-sec><tp:treatment-sec sec-type="remarks" id="SECID0EM6CI"><title>Remarks.</title><p>Based on one male (31.4 × 26 mm) and one female (37 × 31.3 mm) specimens, <xref ref-type="bibr" rid="B17">De Man (1914)</xref> described the morphology of <italic><tp:taxon-name><tp:taxon-name-part taxon-name-part-type="genus" reg="Candidiopotamon">Candidiopotamon</tp:taxon-name-part><tp:taxon-name-part taxon-name-part-type="species" reg="rathbuni">rathbuni</tp:taxon-name-part></tp:taxon-name></italic> in great detail except for the gonopods. The lack of a description of <abbrev xmlns:xlink="http://www.w3.org/1999/xlink" xlink:title="male first gonopod" id="ABBRID0EBADI" xlink:type="simple">G1</abbrev> makes it difficult to ascertain which species is the real <italic><tp:taxon-name><tp:taxon-name-part taxon-name-part-type="genus" reg="Candidiopotamon">C.</tp:taxon-name-part><tp:taxon-name-part taxon-name-part-type="species" reg="rathbuni">rathbuni</tp:taxon-name-part></tp:taxon-name></italic>. The topotypic specimens of <italic><tp:taxon-name><tp:taxon-name-part taxon-name-part-type="genus" reg="Candidiopotamon">C.</tp:taxon-name-part><tp:taxon-name-part taxon-name-part-type="species" reg="rathbuni">rathbuni</tp:taxon-name-part></tp:taxon-name></italic> (<named-content xmlns:xlink="http://www.w3.org/1999/xlink" content-type="dwc:institutional_code" xlink:title="Department of Life Science, National Chung Hsing University" xlink:href="http://grbio.org/institution/national-chung-hsing-university" xlink:type="simple">NCHUZOOL</named-content> 15187, 15185, 15214) possess the laterally directed subdistal keel and straight subterminal segment of <abbrev xmlns:xlink="http://www.w3.org/1999/xlink" xlink:title="male first gonopod" id="ABBRID0E6ADI" xlink:type="simple">G1</abbrev>. Furthermore, the type locality of <italic><tp:taxon-name><tp:taxon-name-part taxon-name-part-type="genus" reg="Candidiopotamon">C.</tp:taxon-name-part><tp:taxon-name-part taxon-name-part-type="species" reg="rathbuni">rathbuni</tp:taxon-name-part></tp:taxon-name></italic>, Sun Moon Lake (= Rihyuetan), is located in west-central Taiwan (i.e., west of the Central Range, &lt; 1000 m, a.s.l), which suggests that the species distributed in western Taiwan keeps the name <italic><tp:taxon-name><tp:taxon-name-part taxon-name-part-type="genus" reg="Candidiopotamon">C.</tp:taxon-name-part><tp:taxon-name-part taxon-name-part-type="species" reg="rathbuni">rathbuni</tp:taxon-name-part></tp:taxon-name></italic>, and that of eastern Taiwan is herewith described as a new species.</p><p>In his papers on the life history of <italic><tp:taxon-name><tp:taxon-name-part taxon-name-part-type="genus" reg="Paragonimus">Paragonimus</tp:taxon-name-part><tp:taxon-name-part taxon-name-part-type="species" reg="westermani">westermani</tp:taxon-name-part></tp:taxon-name></italic>, <xref ref-type="bibr" rid="B49">Nakagawa (1915a</xref>, <xref ref-type="bibr" rid="B50">1915b</xref>) used “<italic><tp:taxon-name><tp:taxon-name-part taxon-name-part-type="genus" reg="Thelphusa">Thelphusa</tp:taxon-name-part><tp:taxon-name-part taxon-name-part-type="species" reg="rubra">rubra</tp:taxon-name-part></tp:taxon-name> Nakagawai</italic>” for the specimens collected by himself from Hsinchu (including Miaoli), northwestern Taiwan as the second intermediate host of the species, without further information on the specimens he observed. We have examined the specimens from Hsinchu (<named-content xmlns:xlink="http://www.w3.org/1999/xlink" content-type="dwc:institutional_code" xlink:title="Department of Life Science, National Chung Hsing University" xlink:href="http://grbio.org/institution/national-chung-hsing-university" xlink:type="simple">NCHUZOOL</named-content> 12915, 15184, <abbrev xmlns:xlink="http://www.w3.org/1999/xlink" xlink:title="Ryukyu University Museum" id="ABBRID0E1CDI" xlink:type="simple">RUMF</abbrev>-ZC-53) and Miaoli (<named-content xmlns:xlink="http://www.w3.org/1999/xlink" content-type="dwc:institutional_code" xlink:title="Department of Life Science, National Chung Hsing University" xlink:href="http://grbio.org/institution/national-chung-hsing-university" xlink:type="simple">NCHUZOOL</named-content> 15192, 15194), which belong to <italic><tp:taxon-name><tp:taxon-name-part taxon-name-part-type="genus" reg="Candidiopotamon">C.</tp:taxon-name-part><tp:taxon-name-part taxon-name-part-type="species" reg="rathbuni">rathbuni</tp:taxon-name-part></tp:taxon-name></italic> from western Taiwan in morphology and genetics. Regarding the brick-red coloration from the name “rubra”, the coloration of <italic><tp:taxon-name><tp:taxon-name-part taxon-name-part-type="genus" reg="Candidiopotamon">C.</tp:taxon-name-part><tp:taxon-name-part taxon-name-part-type="species" reg="rathbuni">rathbuni</tp:taxon-name-part></tp:taxon-name></italic> is variable from dark purple and dark red to orange (see “Coloration” of this species).</p><p>Subsequently, <xref ref-type="bibr" rid="B98">Terao (1915)</xref> referred Nakagawa’s specimens of “<italic><tp:taxon-name><tp:taxon-name-part taxon-name-part-type="genus" reg="Thelphusa">Thelphusa</tp:taxon-name-part><tp:taxon-name-part taxon-name-part-type="species" reg="rubra">rubra</tp:taxon-name-part></tp:taxon-name> Nakagawai</italic>” to <tp:taxon-name><tp:taxon-name-part taxon-name-part-type="genus" reg="Potamon">Potamon</tp:taxon-name-part> (<tp:taxon-name-part taxon-name-part-type="subgenus" reg="Geothelphusa">Geothelphusa</tp:taxon-name-part>) <tp:taxon-name-part taxon-name-part-type="species" reg="obtusipes">obtusipes</tp:taxon-name-part></tp:taxon-name> (Stimpson, 1858). However, the real <italic><tp:taxon-name><tp:taxon-name-part taxon-name-part-type="genus" reg="Potamon">P.</tp:taxon-name-part><tp:taxon-name-part taxon-name-part-type="species" reg="obtusipes">obtusipes</tp:taxon-name-part></tp:taxon-name></italic> is only distributed in Amami Islands, the Ryukyus and does not show the red coloration (<xref ref-type="bibr" rid="B77">Shih 2008</xref>: figs 51, 52). <xref ref-type="bibr" rid="B98">Terao’s (1915</xref>: 508) drawing of <tp:taxon-name><tp:taxon-name-part taxon-name-part-type="genus" reg="Potamon">P.</tp:taxon-name-part> (<tp:taxon-name-part taxon-name-part-type="subgenus" reg="Geothelphusa">G.</tp:taxon-name-part>) <tp:taxon-name-part taxon-name-part-type="species" reg="obtusipes">obtusipes</tp:taxon-name-part></tp:taxon-name> clearly showed that his specimen represented a species of <italic><tp:taxon-name><tp:taxon-name-part taxon-name-part-type="genus" reg="Candidiopotamon">Candidiopotamon</tp:taxon-name-part></tp:taxon-name></italic>, and <xref ref-type="bibr" rid="B62">Ng et al. (2001)</xref> also doubted that “<italic><tp:taxon-name><tp:taxon-name-part taxon-name-part-type="genus" reg="Thelphusa">Thelphusa</tp:taxon-name-part><tp:taxon-name-part taxon-name-part-type="species" reg="rubra">rubra</tp:taxon-name-part></tp:taxon-name> Nakagawai</italic>” was actually <italic><tp:taxon-name><tp:taxon-name-part taxon-name-part-type="genus" reg="Candidiopotamon">C.</tp:taxon-name-part><tp:taxon-name-part taxon-name-part-type="species" reg="rathbuni">rathbuni</tp:taxon-name-part></tp:taxon-name></italic>. In addition to the above history, Nakagawa stated that “As a matter of convenience, the crab, which has been described as <italic><tp:taxon-name><tp:taxon-name-part taxon-name-part-type="genus" reg="Thelphusa">Thelphusa</tp:taxon-name-part></tp:taxon-name></italic> sp., is provisory treated here (as <italic><tp:taxon-name><tp:taxon-name-part taxon-name-part-type="genus" reg="Thelphusa">Thelphusa</tp:taxon-name-part><tp:taxon-name-part taxon-name-part-type="species" reg="rubra">rubra</tp:taxon-name-part></tp:taxon-name> Nakagawai</italic>) temporarily”. Because Nakagawa collected the specimens from Hsinchu and Miaoli, northwestern Taiwan where <italic><tp:taxon-name><tp:taxon-name-part taxon-name-part-type="genus" reg="Candidiopotamon">C.</tp:taxon-name-part><tp:taxon-name-part taxon-name-part-type="species" reg="rathbuni">rathbuni</tp:taxon-name-part></tp:taxon-name></italic> is distributed, “<italic><tp:taxon-name><tp:taxon-name-part taxon-name-part-type="genus" reg="Thelphusa">Thelphusa</tp:taxon-name-part><tp:taxon-name-part taxon-name-part-type="species" reg="rubra">rubra</tp:taxon-name-part></tp:taxon-name> Nakagawai</italic>” sensu <xref ref-type="bibr" rid="B49">Nakagawa (1915a</xref>, <xref ref-type="bibr" rid="B50">1915b</xref>) and <tp:taxon-name><tp:taxon-name-part taxon-name-part-type="genus" reg="Potamon">Potamon</tp:taxon-name-part> (<tp:taxon-name-part taxon-name-part-type="subgenus" reg="Geothelphusa">Geothelphusa</tp:taxon-name-part>) <tp:taxon-name-part taxon-name-part-type="species" reg="obtusipes">obtusipes</tp:taxon-name-part></tp:taxon-name> sensu <xref ref-type="bibr" rid="B98">Terao (1915)</xref> are considered here as junior synonyms of <italic><tp:taxon-name><tp:taxon-name-part taxon-name-part-type="genus" reg="Candidiopotamon">C.</tp:taxon-name-part><tp:taxon-name-part taxon-name-part-type="species" reg="rathbuni">rathbuni</tp:taxon-name-part></tp:taxon-name></italic>.</p></tp:treatment-sec><tp:treatment-sec><!--Section generated to contain objects referenced in tp:taxon-treatment.--><fig id="F1" position="float" orientation="portrait"><object-id xmlns:xlink="http://www.w3.org/1999/xlink" content-type="doi" xlink:type="simple">10.3897/zookeys.1179.106718.figure1</object-id><object-id xmlns:xlink="http://www.w3.org/1999/xlink" content-type="arpha" xlink:type="simple">1079DE02-E8C4-5841-B6A9-72C59D71E916</object-id><label>Figure 1.</label><caption><p>Collection sites for <italic><tp:taxon-name><tp:taxon-name-part taxon-name-part-type="genus" reg="Candidiopotamon">Candidiopotamon</tp:taxon-name-part><tp:taxon-name-part taxon-name-part-type="species" reg="rathbuni">rathbuni</tp:taxon-name-part></tp:taxon-name></italic> (De Man, 1914) (circles) and <italic><tp:taxon-name><tp:taxon-name-part taxon-name-part-type="genus" reg="Candidiopotamon">Candidiopotamon</tp:taxon-name-part><tp:taxon-name-part taxon-name-part-type="species" reg="penglai">penglai</tp:taxon-name-part></tp:taxon-name></italic> sp. nov. (squares) in Taiwan, as well as other congeners from the Ryukyus, Japan. Different colors indicate sampling sites of clades. Dotted lines indicate the possible biogeographic boundaries between clades NW, W, SW, S, SE, E1, and E2, corresponding to the color in Fig. <xref ref-type="fig" rid="F2">2</xref>; as well as species. The red star and blue star indicate the type localities of <italic><tp:taxon-name><tp:taxon-name-part taxon-name-part-type="genus" reg="Candidiopotamon">C.</tp:taxon-name-part><tp:taxon-name-part taxon-name-part-type="species" reg="rathbuni">rathbuni</tp:taxon-name-part></tp:taxon-name></italic> and <italic><tp:taxon-name><tp:taxon-name-part taxon-name-part-type="genus" reg="Candidiopotamon">C.</tp:taxon-name-part><tp:taxon-name-part taxon-name-part-type="species" reg="penglai">penglai</tp:taxon-name-part></tp:taxon-name></italic> sp. nov., respectively. Three forms of male left <abbrev xmlns:xlink="http://www.w3.org/1999/xlink" xlink:title="male first gonopod" id="ABBRID0EKPAI" xlink:type="simple">G1</abbrev> are shown for clades in <italic><tp:taxon-name><tp:taxon-name-part taxon-name-part-type="genus" reg="Candidiopotamon">C.</tp:taxon-name-part><tp:taxon-name-part taxon-name-part-type="species" reg="rathbuni">rathbuni</tp:taxon-name-part></tp:taxon-name></italic> and two forms for clades in <italic><tp:taxon-name><tp:taxon-name-part taxon-name-part-type="genus" reg="Candidiopotamon">C.</tp:taxon-name-part><tp:taxon-name-part taxon-name-part-type="species" reg="penglai">penglai</tp:taxon-name-part></tp:taxon-name></italic> sp. nov.</p></caption><graphic xmlns:xlink="http://www.w3.org/1999/xlink" xlink:href="zookeys-1179-169_article-106718__-g001.jpg" position="float" orientation="portrait" xlink:type="simple" id="oo_904107.jpg"><uri content-type="original_file" xlink:type="simple">https://binary.pensoft.net/fig/904107</uri></graphic></fig><fig id="F2" position="float" orientation="portrait"><object-id xmlns:xlink="http://www.w3.org/1999/xlink" content-type="doi" xlink:type="simple">10.3897/zookeys.1179.106718.figure2</object-id><object-id xmlns:xlink="http://www.w3.org/1999/xlink" content-type="arpha" xlink:type="simple">BCBD7CF5-9FFE-5AE6-AC53-BF0FD179C770</object-id><label>Figure 2.</label><caption><p>A Bayesian inference (<abbrev xmlns:xlink="http://www.w3.org/1999/xlink" xlink:title="Bayesian inference" id="ABBRID0EL3AI" xlink:type="simple">BI</abbrev>) tree for <italic><tp:taxon-name><tp:taxon-name-part taxon-name-part-type="genus" reg="Candidiopotamon">Candidiopotamon</tp:taxon-name-part><tp:taxon-name-part taxon-name-part-type="species" reg="rathbuni">rathbuni</tp:taxon-name-part></tp:taxon-name></italic> (De Man, 1914) and <italic><tp:taxon-name><tp:taxon-name-part taxon-name-part-type="genus" reg="Candidiopotamon">Candidiopotamon</tp:taxon-name-part><tp:taxon-name-part taxon-name-part-type="species" reg="penglai">penglai</tp:taxon-name-part></tp:taxon-name></italic> sp. nov., as well as outgroups, based on the combined 16S rDNA and cytochrome oxidase I. Probability values at the nodes represent support values for <abbrev xmlns:xlink="http://www.w3.org/1999/xlink" xlink:title="Bayesian inference" id="ABBRID0EF4AI" xlink:type="simple">BI</abbrev> and maximum likelihood (<abbrev xmlns:xlink="http://www.w3.org/1999/xlink" xlink:title="maximum likelihood" id="ABBRID0EJ4AI" xlink:type="simple">ML</abbrev>). For haplotype names, see Table <xref ref-type="table" rid="T1">1</xref>. The color of clades corresponds to the color of collection sites in Fig. <xref ref-type="fig" rid="F1">1</xref>, which are also shown as the numbers in parenthesis after the haplotype names.</p></caption><graphic xmlns:xlink="http://www.w3.org/1999/xlink" xlink:href="zookeys-1179-169_article-106718__-g002.jpg" position="float" orientation="portrait" xlink:type="simple" id="oo_904108.jpg"><uri content-type="original_file" xlink:type="simple">https://binary.pensoft.net/fig/904108</uri></graphic></fig></tp:treatment-sec><ref-list><ref id="B65"><mixed-citation xmlns:xlink="http://www.w3.org/1999/xlink" xlink:type="simple"><person-group><name name-style="western"><surname>Parisi</surname><given-names>B</given-names></name></person-group> (<year>1916</year>) <article-title>I Decapodi Giapponesi del Museo di Milano IV. Cyclometopa.</article-title><source>Atti della Società italiana di scienze naturali e del Museo civico di storia naturale di Milano</source><volume>55</volume>: <fpage>153</fpage>–<lpage>190</lpage>.</mixed-citation></ref><ref id="B63"><mixed-citation xmlns:xlink="http://www.w3.org/1999/xlink" xlink:type="simple"><person-group><name name-style="western"><surname>Oshima</surname><given-names>M</given-names></name></person-group> (<year>1921</year>) <article-title>Supplement of the species list of the crabs and shrimps of the decapod crustaceans from Formosa.</article-title><source>Zoological Magazine, Tokyo</source><volume>33</volume>: <fpage>122</fpage>–<lpage>124</lpage>. [In Japanese]</mixed-citation></ref><ref id="B1"><mixed-citation xmlns:xlink="http://www.w3.org/1999/xlink" xlink:type="simple"><person-group><name name-style="western"><surname>Balss</surname><given-names>H</given-names></name></person-group> (<year>1922</year>) Ostasiatische Decapoden. IV. Die Brachyrhynchen (<tp:taxon-name><tp:taxon-name-part taxon-name-part-type="infraorder">Cancridea</tp:taxon-name-part></tp:taxon-name>). Archiv für Naturgeschichte 88A(11): 4–166.</mixed-citation></ref><ref id="B47"><mixed-citation xmlns:xlink="http://www.w3.org/1999/xlink" xlink:type="simple"><person-group><name name-style="western"><surname>Maki</surname><given-names>M</given-names></name><name name-style="western"><surname>Tsuchiya</surname><given-names>K</given-names></name></person-group> (<year>1923</year>) A monograph of the <tp:taxon-name><tp:taxon-name-part taxon-name-part-type="order">Decapoda</tp:taxon-name-part></tp:taxon-name><tp:taxon-name><tp:taxon-name-part taxon-name-part-type="subphylum">Crustacea</tp:taxon-name-part></tp:taxon-name> of Formosa. Report, Department of Agriculture, Government Research Institute, Taihoku 3: 1–11, 1–215, 1–4. [pls 1–24] [In Japanese]</mixed-citation></ref><ref id="B2"><mixed-citation xmlns:xlink="http://www.w3.org/1999/xlink" xlink:type="simple"><person-group><name name-style="western"><surname>Balss</surname><given-names>H</given-names></name></person-group> (<year>1937</year>) <article-title>Potamoniden (Dekapoda <tp:taxon-name><tp:taxon-name-part taxon-name-part-type="infraorder">Brachyura</tp:taxon-name-part></tp:taxon-name>) der Philippinen und des Malayischen Archipels.</article-title><source>Internationale Revue der Gesamten Hydrobiologie</source><volume>34</volume>(<issue>1–6</issue>): <fpage>143</fpage>–<lpage>197</lpage>. <ext-link xlink:href="10.1002/iroh.19370340111" ext-link-type="doi" xlink:type="simple">https://doi.org/10.1002/iroh.19370340111</ext-link></mixed-citation></ref><ref id="B72"><mixed-citation xmlns:xlink="http://www.w3.org/1999/xlink" xlink:type="simple"><person-group><name name-style="western"><surname>Sakai</surname><given-names>T</given-names></name></person-group> (<year>1939</year>) Studies on the Crabs of Japan. IV. Brachygnatha, <tp:taxon-name><tp:taxon-name-part taxon-name-part-type="infraorder">Brachyrhyncha</tp:taxon-name-part></tp:taxon-name>. Yokendo, Tokyo, 365–741 + 1–23 [=index]. [pls 42–111]</mixed-citation></ref><ref id="B73"><mixed-citation xmlns:xlink="http://www.w3.org/1999/xlink" xlink:type="simple"><person-group><name name-style="western"><surname>Sakai</surname><given-names>T</given-names></name></person-group> (<year>1940</year>) <article-title>Bio-geographic review on the distribution of crabs in Japanese waters.</article-title><source>Records of Oceanographic Works in Japan</source><volume>11</volume>: <fpage>27</fpage>–<lpage>63</lpage>.</mixed-citation></ref><ref id="B43"><mixed-citation xmlns:xlink="http://www.w3.org/1999/xlink" xlink:type="simple"><person-group><name name-style="western"><surname>Lin</surname><given-names>CC</given-names></name></person-group> (<year>1949</year>) <article-title>A catalogue of brachyurous <tp:taxon-name><tp:taxon-name-part taxon-name-part-type="subphylum">Crustacea</tp:taxon-name-part></tp:taxon-name> of Taiwan.</article-title><source>Quarterly Journal of the Taiwan Museum</source><volume>2</volume>: <fpage>10</fpage>–<lpage>33</lpage>.</mixed-citation></ref><ref id="B8"><mixed-citation xmlns:xlink="http://www.w3.org/1999/xlink" xlink:type="simple"><person-group><name name-style="western"><surname>Chiu</surname><given-names>JK</given-names></name></person-group> (<year>1962a</year>) <article-title>Intermediate hosts of <italic><tp:taxon-name><tp:taxon-name-part taxon-name-part-type="genus">Paragonimus</tp:taxon-name-part><tp:taxon-name-part taxon-name-part-type="species">westermanii</tp:taxon-name-part></tp:taxon-name></italic> at Shen-Keng District of Taipei County, Taiwan (Formosa).</article-title><source>The Journal of Parasitology</source><volume>48</volume>(<issue>3</issue>): <fpage>421</fpage>–<lpage>426</lpage>. <ext-link xlink:href="10.2307/3275206" ext-link-type="doi" xlink:type="simple">https://doi.org/10.2307/3275206</ext-link></mixed-citation></ref><ref id="B98"><mixed-citation xmlns:xlink="http://www.w3.org/1999/xlink" xlink:type="simple"><person-group><name name-style="western"><surname>Terao</surname><given-names>A</given-names></name></person-group> (<year>1915</year>) <article-title>The second intermediate host of lung <italic><tp:taxon-name><tp:taxon-name-part taxon-name-part-type="genus">Distoma</tp:taxon-name-part></tp:taxon-name></italic>. Part 2.</article-title><source>Zoological Magazine, Tokyo</source><volume>27</volume>: <fpage>502</fpage>–<lpage>503</lpage>. [In Japanese]</mixed-citation></ref><ref id="B52"><mixed-citation xmlns:xlink="http://www.w3.org/1999/xlink" xlink:type="simple"><person-group><name name-style="western"><surname>Nakagawa</surname><given-names>K</given-names></name></person-group> (<year>1917</year>) <article-title>Human pulmonary distomiasis caused by <italic><tp:taxon-name><tp:taxon-name-part taxon-name-part-type="genus">Paragonimus</tp:taxon-name-part><tp:taxon-name-part taxon-name-part-type="species">westermanni</tp:taxon-name-part></tp:taxon-name></italic>.</article-title><source>The Journal of Experimental Medicine</source><volume>26</volume>(<issue>3</issue>): <fpage>297</fpage>–<lpage>323</lpage>. <ext-link xlink:href="10.1084/jem.26.3.297" ext-link-type="doi" xlink:type="simple">https://doi.org/10.1084/jem.26.3.297</ext-link></mixed-citation></ref><ref id="B51"><mixed-citation xmlns:xlink="http://www.w3.org/1999/xlink" xlink:type="simple"><person-group><name name-style="western"><surname>Nakagawa</surname><given-names>K</given-names></name></person-group> (<year>1916</year>) <article-title>The mode of infection in pulmonary distomiasis: Certain fresh-water crabs as intermediate hosts of <italic><tp:taxon-name><tp:taxon-name-part taxon-name-part-type="genus">Paragonimus</tp:taxon-name-part><tp:taxon-name-part taxon-name-part-type="species">westermanii</tp:taxon-name-part></tp:taxon-name></italic>.</article-title><source>The Journal of Infectious Diseases</source><volume>18</volume>(<issue>2</issue>): <fpage>131</fpage>–<lpage>142</lpage>. <ext-link xlink:href="10.1093/infdis/18.2.131" ext-link-type="doi" xlink:type="simple">https://doi.org/10.1093/infdis/18.2.131</ext-link></mixed-citation></ref><ref id="B34"><mixed-citation xmlns:xlink="http://www.w3.org/1999/xlink" xlink:type="simple"><person-group><name name-style="western"><surname>Koba</surname><given-names>K</given-names></name></person-group> (<year>1936a</year>) <article-title>Studies on the Japanese <tp:taxon-name><tp:taxon-name-part taxon-name-part-type="family">Potamonidae</tp:taxon-name-part></tp:taxon-name> (I): Notes on <italic><tp:taxon-name><tp:taxon-name-part taxon-name-part-type="genus">Potamon</tp:taxon-name-part><tp:taxon-name-part taxon-name-part-type="species">rathbuni</tp:taxon-name-part></tp:taxon-name></italic> de Man as a second intermediate host of <italic><tp:taxon-name><tp:taxon-name-part taxon-name-part-type="genus">Paragonimus</tp:taxon-name-part><tp:taxon-name-part taxon-name-part-type="species">westermani</tp:taxon-name-part></tp:taxon-name></italic> (Kerbert) in Formosa.</article-title><source>Transactions of the Natural History Society of Formosa</source><volume>26</volume>: <fpage>164</fpage>–<lpage>174</lpage>. [In Japanese]</mixed-citation></ref><ref id="B35"><mixed-citation xmlns:xlink="http://www.w3.org/1999/xlink" xlink:type="simple"><person-group><name name-style="western"><surname>Koba</surname><given-names>K</given-names></name></person-group> (<year>1936b</year>) <article-title>Revision of the specific name of a crab as a second intermediate host of <italic><tp:taxon-name><tp:taxon-name-part taxon-name-part-type="genus">Paragonimus</tp:taxon-name-part><tp:taxon-name-part taxon-name-part-type="species">westermani</tp:taxon-name-part></tp:taxon-name></italic> in Formosa. Science Reports of the Tokyo Bunrika Daigaku.</article-title><source>Section B</source><volume>29</volume>: <fpage>201</fpage>–<lpage>207</lpage>.</mixed-citation></ref><ref id="B22"><mixed-citation xmlns:xlink="http://www.w3.org/1999/xlink" xlink:type="simple"><person-group><name name-style="western"><surname>Horikawa</surname><given-names>Y</given-names></name></person-group> (<year>1940</year>) <article-title>A list of Formosan crabs.</article-title><source>Scientific Taiwan</source><volume>8</volume>(<issue>1</issue>): <fpage>21</fpage>–<lpage>31</lpage>. [In Japanese]</mixed-citation></ref><ref id="B25"><mixed-citation xmlns:xlink="http://www.w3.org/1999/xlink" xlink:type="simple"><person-group><name name-style="western"><surname>Iwata</surname><given-names>M</given-names></name></person-group> (<year>1940</year>) <article-title>Observations on the localities of the red crab and <italic><tp:taxon-name><tp:taxon-name-part taxon-name-part-type="genus">Katayama</tp:taxon-name-part><tp:taxon-name-part taxon-name-part-type="species">formosana</tp:taxon-name-part></tp:taxon-name></italic>.</article-title><source>Journal of Kansai Medical Affairs</source><volume>500</volume>: <fpage>1</fpage>–<lpage>4</lpage>. [In Japanese]</mixed-citation></ref><ref id="B9"><mixed-citation xmlns:xlink="http://www.w3.org/1999/xlink" xlink:type="simple"><person-group><name name-style="western"><surname>Chiu</surname><given-names>JK</given-names></name></person-group> (<year>1962b</year>) <article-title>Two species of <italic><tp:taxon-name><tp:taxon-name-part taxon-name-part-type="genus">Paragonimus</tp:taxon-name-part></tp:taxon-name></italic> occurring at Alilao Village of Taipei County, Taiwan (Formosa).</article-title><source>Kyushu Journal of Medical Science</source><volume>13</volume>: <fpage>51</fpage>–<lpage>66</lpage>.</mixed-citation></ref><ref id="B10"><mixed-citation xmlns:xlink="http://www.w3.org/1999/xlink" xlink:type="simple"><person-group><name name-style="western"><surname>Chiu</surname><given-names>JK</given-names></name></person-group> (<year>1964</year>) <article-title>Prevalence of <italic><tp:taxon-name><tp:taxon-name-part taxon-name-part-type="genus">Paragonimus</tp:taxon-name-part></tp:taxon-name></italic> infection in crab hosts in Taiwan.</article-title><source>Bulletin of the Institute of Zoology, Academia Sinica</source><volume>3</volume>: <fpage>63</fpage>–<lpage>73</lpage>.</mixed-citation></ref><ref id="B67"><mixed-citation xmlns:xlink="http://www.w3.org/1999/xlink" xlink:type="simple"><person-group><name name-style="western"><surname>Pretzmann</surname><given-names>G</given-names></name></person-group> (<year>1963</year>) <article-title>Über einige süd-und ostasiatische Potamoniden.</article-title><source>Annalen des Naturhistorischen Museums in Wien</source><volume>66</volume>: <fpage>361</fpage>–<lpage>372</lpage>.</mixed-citation></ref><ref id="B3"><mixed-citation xmlns:xlink="http://www.w3.org/1999/xlink" xlink:type="simple"><person-group><name name-style="western"><surname>Bott</surname><given-names>R</given-names></name></person-group> (<year>1967</year>) <article-title>Potamiden aus Ost-Asien (<italic><tp:taxon-name><tp:taxon-name-part taxon-name-part-type="genus">Parapotamon</tp:taxon-name-part></tp:taxon-name></italic> De Man, <italic><tp:taxon-name><tp:taxon-name-part taxon-name-part-type="genus">Sinopotamon</tp:taxon-name-part></tp:taxon-name></italic> n. gen., <italic><tp:taxon-name><tp:taxon-name-part taxon-name-part-type="genus">Candidiopotamon</tp:taxon-name-part></tp:taxon-name></italic> n. gen., <italic><tp:taxon-name><tp:taxon-name-part taxon-name-part-type="genus">Geothelphusa</tp:taxon-name-part></tp:taxon-name></italic> Stimpson) (<tp:taxon-name><tp:taxon-name-part taxon-name-part-type="subphylum">Crustacea</tp:taxon-name-part></tp:taxon-name>, <tp:taxon-name><tp:taxon-name-part taxon-name-part-type="order">Decapoda</tp:taxon-name-part></tp:taxon-name>).</article-title><source>Senckenbergiana Biologica</source><volume>48</volume>: <fpage>203</fpage>–<lpage>215</lpage>.</mixed-citation></ref><ref id="B4"><mixed-citation xmlns:xlink="http://www.w3.org/1999/xlink" xlink:type="simple"><person-group><name name-style="western"><surname>Bott</surname><given-names>R</given-names></name></person-group> (<year>1970</year>) <article-title>Die Süßwasserkrabben von Europa, Asien, Australien und ihre Stammesgeschichte. Eine Revision der <tp:taxon-name><tp:taxon-name-part taxon-name-part-type="superfamily">Potamoidea</tp:taxon-name-part></tp:taxon-name> und der <tp:taxon-name><tp:taxon-name-part taxon-name-part-type="superfamily">Parathelphusoidea</tp:taxon-name-part></tp:taxon-name>. (<tp:taxon-name><tp:taxon-name-part taxon-name-part-type="subphylum">Crustacea</tp:taxon-name-part></tp:taxon-name>, <tp:taxon-name><tp:taxon-name-part taxon-name-part-type="order">Decapoda</tp:taxon-name-part></tp:taxon-name>).</article-title><source>Abhandlungen der Senckenbergischen Naturforschenden Gesellschaft</source><volume>526</volume>: <fpage>1</fpage>–<lpage>338</lpage>.</mixed-citation></ref><ref id="B48"><mixed-citation xmlns:xlink="http://www.w3.org/1999/xlink" xlink:type="simple"><person-group><name name-style="western"><surname>Minei</surname><given-names>H</given-names></name></person-group> (<year>1974</year>) <article-title>Potamoid crabs of Taiwan, with description of one new species (<tp:taxon-name><tp:taxon-name-part taxon-name-part-type="subphylum">Crustacea</tp:taxon-name-part></tp:taxon-name>, <tp:taxon-name><tp:taxon-name-part taxon-name-part-type="order">Decapoda</tp:taxon-name-part></tp:taxon-name>).</article-title><source>Journal of the Faculty of Agriculture, Kyushu University</source><volume>18</volume>(<issue>4</issue>): <fpage>239</fpage>–<lpage>251</lpage>. <ext-link xlink:href="10.5109/22860" ext-link-type="doi" xlink:type="simple">https://doi.org/10.5109/22860</ext-link></mixed-citation></ref><ref id="B74"><mixed-citation xmlns:xlink="http://www.w3.org/1999/xlink" xlink:type="simple"><person-group><name name-style="western"><surname>Sakai</surname><given-names>T</given-names></name></person-group> (<year>1976</year>) <source>Crabs of Japan and the Adjacent Seas.</source><publisher-name>Kodansha</publisher-name>, <publisher-loc>Tokyo</publisher-loc>, <size units="page">773 pp</size>. [251 pls]</mixed-citation></ref><ref id="B15"><mixed-citation xmlns:xlink="http://www.w3.org/1999/xlink" xlink:type="simple"><person-group><name name-style="western"><surname>Dai</surname><given-names>AY</given-names></name><name name-style="western"><surname>Feng</surname><given-names>ZQ</given-names></name><name name-style="western"><surname>Chen</surname><given-names>GX</given-names></name><name name-style="western"><surname>Song</surname><given-names>YZ</given-names></name></person-group> (<year>1984</year>) <source>Medical Crustaceans in China.</source><publisher-name>Science Press</publisher-name>, <publisher-loc>Beijing</publisher-loc>, <size units="page">146 pp</size>. [In Chinese]</mixed-citation></ref><ref id="B24"><mixed-citation xmlns:xlink="http://www.w3.org/1999/xlink" xlink:type="simple"><person-group><name name-style="western"><surname>Hwang</surname><given-names>JJ</given-names></name><name name-style="western"><surname>Mizue</surname><given-names>K</given-names></name></person-group> (<year>1985</year>) <article-title>Fresh-water crabs of Taiwan.</article-title><source>Nagasaki Daigaku Suisangakubu Kenkyu Hokoku</source><volume>57</volume>: <fpage>1</fpage>–<lpage>21</lpage>.</mixed-citation></ref><ref id="B91"><mixed-citation xmlns:xlink="http://www.w3.org/1999/xlink" xlink:type="simple"><person-group><name name-style="western"><surname>Shy</surname><given-names>JY</given-names></name><name name-style="western"><surname>Lai</surname><given-names>HT</given-names></name><name name-style="western"><surname>Yu</surname><given-names>HP</given-names></name></person-group> (<year>1996</year>) <article-title>On the freshwater shrimps and crabs from the three southwestern counties Yunlin, Chiayi and Tainan of Taiwan.</article-title><source>Annual of Taiwan Museum</source><volume>39</volume>: <fpage>201</fpage>–<lpage>247</lpage>. [In Chinese]</mixed-citation></ref><ref id="B26"><mixed-citation xmlns:xlink="http://www.w3.org/1999/xlink" xlink:type="simple"><person-group><name name-style="western"><surname>Jeng</surname><given-names>CH</given-names></name><name name-style="western"><surname>Lin</surname><given-names>HJ</given-names></name><name name-style="western"><surname>Wang</surname><given-names>MF</given-names></name><name name-style="western"><surname>Jan</surname><given-names>CP</given-names></name></person-group> (<year>1998</year>) <source>Common Seashore Crabs of Taichung.</source><publisher-name>Yung-An Elementary School</publisher-name>, <publisher-loc>Taichung County, Taiwan</publisher-loc>, <size units="page">92 pp</size>. [In Chinese]</mixed-citation></ref><ref id="B14"><mixed-citation xmlns:xlink="http://www.w3.org/1999/xlink" xlink:type="simple"><person-group><name name-style="western"><surname>Dai</surname><given-names>AY</given-names></name></person-group> (<year>1999</year>) <source>Fauna Sinica. <tp:taxon-name><tp:taxon-name-part taxon-name-part-type="phylum">Arthropoda</tp:taxon-name-part></tp:taxon-name>: <tp:taxon-name><tp:taxon-name-part taxon-name-part-type="subphylum">Crustacea</tp:taxon-name-part></tp:taxon-name>: <tp:taxon-name><tp:taxon-name-part taxon-name-part-type="class">Malacostraca</tp:taxon-name-part></tp:taxon-name>: <tp:taxon-name><tp:taxon-name-part taxon-name-part-type="order">Decapoda</tp:taxon-name-part></tp:taxon-name>: <tp:taxon-name><tp:taxon-name-part taxon-name-part-type="family">Parathelphusidae</tp:taxon-name-part></tp:taxon-name>, <tp:taxon-name><tp:taxon-name-part taxon-name-part-type="family">Potamidae</tp:taxon-name-part></tp:taxon-name>.</source><publisher-name>Science Press</publisher-name>, <publisher-loc>Beijing</publisher-loc>, <size units="page">501 pp</size>. [30 pls] [In Chinese]</mixed-citation></ref><ref id="B90"><mixed-citation xmlns:xlink="http://www.w3.org/1999/xlink" xlink:type="simple"><person-group><name name-style="western"><surname>Shy</surname><given-names>JY</given-names></name><name name-style="western"><surname>Yu</surname><given-names>HP</given-names></name></person-group> (<year>1999</year>) <source>Freshwater crabs of Taiwan.</source><publisher-name>National Museum of Marine Biology and Aquarium</publisher-name>, <publisher-loc>Pingtung, Taiwan</publisher-loc>, <size units="page">114 pp</size>. [In Chinese]</mixed-citation></ref><ref id="B39"><mixed-citation xmlns:xlink="http://www.w3.org/1999/xlink" xlink:type="simple"><person-group><name name-style="western"><surname>Lee</surname><given-names>JH</given-names></name><name name-style="western"><surname>Tung</surname><given-names>SC</given-names></name></person-group> (<year>2000</year>) <source>Crabs of Tainan County Coast.</source><publisher-name>Tainan County Government and Kung San Institute of Technology</publisher-name>, <publisher-loc>Tainan, Taiwan</publisher-loc>, <size units="page">72 pp</size>. [In Chinese]</mixed-citation></ref><ref id="B56"><mixed-citation xmlns:xlink="http://www.w3.org/1999/xlink" xlink:type="simple"><person-group><name name-style="western"><surname>Ng</surname><given-names>PKL</given-names></name></person-group> (<year>2000</year>) <article-title>Book review: A.-Y. Dai. 1999. Fauna Sinica. <tp:taxon-name><tp:taxon-name-part taxon-name-part-type="subphylum">Crustacea</tp:taxon-name-part></tp:taxon-name>: <tp:taxon-name><tp:taxon-name-part taxon-name-part-type="order">Decapoda</tp:taxon-name-part></tp:taxon-name>: <tp:taxon-name><tp:taxon-name-part taxon-name-part-type="family">Parathelphusidae</tp:taxon-name-part></tp:taxon-name>, <tp:taxon-name><tp:taxon-name-part taxon-name-part-type="family">Potamidae</tp:taxon-name-part></tp:taxon-name>: 1–501., pls. 1–30. (Science Press, 16 Donghuangchenggen, Bei Jei, Beijing 100717, People’s Republic of China). [In Chinese with English abstract.] [ISBN 7-03-006407-0] Hard cover.</article-title><source>Crustaceana</source><volume>73</volume>: <fpage>249</fpage>–<lpage>251</lpage>.</mixed-citation></ref><ref id="B27"><mixed-citation xmlns:xlink="http://www.w3.org/1999/xlink" xlink:type="simple"><person-group><name name-style="western"><surname>Jeng</surname><given-names>CH</given-names></name><name name-style="western"><surname>Wang</surname><given-names>MF</given-names></name><name name-style="western"><surname>Lai</surname><given-names>SL</given-names></name><name name-style="western"><surname>Hsu</surname><given-names>HL</given-names></name></person-group> (<year>2010</year>) <source>Ecological Notes of Crabs.</source><publisher-name>Asian University</publisher-name>, <publisher-loc>Taichung, Taiwan</publisher-loc>, <size units="page">127 pp</size>. [In Chinese]</mixed-citation></ref><ref id="B61"><mixed-citation xmlns:xlink="http://www.w3.org/1999/xlink" xlink:type="simple"><person-group><name name-style="western"><surname>Ng</surname><given-names>PKL</given-names></name><name name-style="western"><surname>Shih</surname><given-names>HT</given-names></name><name name-style="western"><surname>Ho</surname><given-names>PH</given-names></name><name name-style="western"><surname>Wang</surname><given-names>CH</given-names></name></person-group> (<year>2017</year>) An updated annotated checklist of brachyuran crabs from Taiwan (<tp:taxon-name><tp:taxon-name-part taxon-name-part-type="subphylum">Crustacea</tp:taxon-name-part></tp:taxon-name>: <tp:taxon-name><tp:taxon-name-part taxon-name-part-type="order">Decapoda</tp:taxon-name-part></tp:taxon-name>). Journal of the National Taiwan Museum 70(3/4): 1–208. <ext-link xlink:href="10.6532/JNTM.201712_70(3;4).01" ext-link-type="doi" xlink:type="simple">https://doi.org/10.6532/JNTM.201712_70(3;4).01</ext-link></mixed-citation></ref><ref id="B94"><mixed-citation xmlns:xlink="http://www.w3.org/1999/xlink" xlink:type="simple"><person-group><name name-style="western"><surname>Shy</surname><given-names>JY</given-names></name><name name-style="western"><surname>Shih</surname><given-names>HT</given-names></name><name name-style="western"><surname>Ng</surname><given-names>PKL</given-names></name></person-group> (<year>2020</year>) Crustacean Fauna of Taiwan: Brachyuran Crabs, Vol. III - Freshwater Crabs - <tp:taxon-name><tp:taxon-name-part taxon-name-part-type="family">Potamidae</tp:taxon-name-part></tp:taxon-name>, <tp:taxon-name><tp:taxon-name-part taxon-name-part-type="family">Gecarcinucidae</tp:taxon-name-part></tp:taxon-name>. National Penghu University of Science and Technology, Penghu, Taiwan, [26+]232 pp.</mixed-citation></ref><ref id="B31"><mixed-citation xmlns:xlink="http://www.w3.org/1999/xlink" xlink:type="simple"><person-group><name name-style="western"><surname>Jeng</surname><given-names>MS</given-names></name><name name-style="western"><surname>Shao</surname><given-names>KT</given-names></name><name name-style="western"><surname>Fung</surname><given-names>HR</given-names></name><name name-style="western"><surname>Tzeng</surname><given-names>CS</given-names></name><name name-style="western"><surname>Yang</surname><given-names>JT</given-names></name></person-group> (<year>1994</year>) Northeast Coast Area. Investigations into ecological resources and monitoring (I). Ministry of Transport and Tourism, Taipei County, Taiwan, vii+206 pp. [In Chinese]</mixed-citation></ref><ref id="B32"><mixed-citation xmlns:xlink="http://www.w3.org/1999/xlink" xlink:type="simple"><person-group><name name-style="western"><surname>Jeng</surname><given-names>MS</given-names></name><name name-style="western"><surname>Shao</surname><given-names>KT</given-names></name><name name-style="western"><surname>Fung</surname><given-names>HR</given-names></name><name name-style="western"><surname>Tzeng</surname><given-names>CS</given-names></name><name name-style="western"><surname>Yang</surname><given-names>JT</given-names></name></person-group> (<year>1996</year>) Northeast Coast Area. Investigations into ecological resources and monitoring (II). Ministry of Transport and Tourism, Taipei County, Taiwan, [ix+]184 pp. [In Chinese]</mixed-citation></ref><ref id="B29"><mixed-citation xmlns:xlink="http://www.w3.org/1999/xlink" xlink:type="simple"><person-group><name name-style="western"><surname>Jeng</surname><given-names>MS</given-names></name><name name-style="western"><surname>Shao</surname><given-names>KT</given-names></name><name name-style="western"><surname>Fung</surname><given-names>HR</given-names></name><name name-style="western"><surname>Tzeng</surname><given-names>CS</given-names></name></person-group> (<year>1997</year>) Northeast Coast Area. Investigations into ecological resources and monitoring (III). Ministry of Transport and Tourism, Taipei County, Taiwan, [x+]194 pp. [In Chinese]</mixed-citation></ref><ref id="B45"><mixed-citation xmlns:xlink="http://www.w3.org/1999/xlink" xlink:type="simple"><person-group><name name-style="western"><surname>Liu</surname><given-names>HC</given-names></name><name name-style="western"><surname>Li</surname><given-names>CW</given-names></name></person-group> (<year>2000</year>) <article-title>Reproduction of the freshwater crab, <italic><tp:taxon-name><tp:taxon-name-part taxon-name-part-type="genus">Candidiopotamon</tp:taxon-name-part><tp:taxon-name-part taxon-name-part-type="species">rathbuni</tp:taxon-name-part></tp:taxon-name></italic> De Man (<tp:taxon-name><tp:taxon-name-part taxon-name-part-type="infraorder">Brachyura</tp:taxon-name-part></tp:taxon-name>: <tp:taxon-name><tp:taxon-name-part taxon-name-part-type="family">Potamidae</tp:taxon-name-part></tp:taxon-name>) in Taiwan.</article-title><source>Journal of Crustacean Biology</source><volume>20</volume>(<issue>1</issue>): <fpage>89</fpage>–<lpage>99</lpage>. <ext-link xlink:href="10.1163/20021975-99990019" ext-link-type="doi" xlink:type="simple">https://doi.org/10.1163/20021975-99990019</ext-link></mixed-citation></ref><ref id="B6"><mixed-citation xmlns:xlink="http://www.w3.org/1999/xlink" xlink:type="simple"><person-group><name name-style="western"><surname>Chen</surname><given-names>WJ</given-names></name><name name-style="western"><surname>Shy</surname><given-names>JY</given-names></name><name name-style="western"><surname>Cheng</surname><given-names>JH</given-names></name><name name-style="western"><surname>Hsu</surname><given-names>MJ</given-names></name></person-group> (<year>2001</year>) <article-title>Freshwater crabs in the water systems of Kaohsiung and Pingtung areas.</article-title><source>Nature Conservation Quarterly</source><volume>36</volume>: <fpage>42</fpage>–<lpage>47</lpage>. [In Chinese]</mixed-citation></ref><ref id="B38"><mixed-citation xmlns:xlink="http://www.w3.org/1999/xlink" xlink:type="simple"><person-group><name name-style="western"><surname>Lee</surname><given-names>JH</given-names></name></person-group> (<year>2001</year>) <source>A Field Guide to Crabs in Taiwan.</source><publisher-name>Bigtrees Co.</publisher-name>, <publisher-loc>Taipei</publisher-loc>, <size units="page">174 pp</size>. [In Chinese]</mixed-citation></ref><ref id="B62"><mixed-citation xmlns:xlink="http://www.w3.org/1999/xlink" xlink:type="simple"><person-group><name name-style="western"><surname>Ng</surname><given-names>PKL</given-names></name><name name-style="western"><surname>Wang</surname><given-names>CH</given-names></name><name name-style="western"><surname>Ho</surname><given-names>PH</given-names></name><name name-style="western"><surname>Shih</surname><given-names>HT</given-names></name></person-group> (<year>2001</year>) <article-title>An annotated checklist of brachyuran crabs from Taiwan (<tp:taxon-name><tp:taxon-name-part taxon-name-part-type="subphylum">Crustacea</tp:taxon-name-part></tp:taxon-name>: <tp:taxon-name><tp:taxon-name-part taxon-name-part-type="order">Decapoda</tp:taxon-name-part></tp:taxon-name>).</article-title><source>National Taiwan Museum Special Publication Series</source><volume>11</volume>: <fpage>1</fpage>–<lpage>86</lpage>.</mixed-citation></ref><ref id="B7"><mixed-citation xmlns:xlink="http://www.w3.org/1999/xlink" xlink:type="simple"><person-group><name name-style="western"><surname>Chen</surname><given-names>WJ</given-names></name><name name-style="western"><surname>Tsai</surname><given-names>SH</given-names></name><name name-style="western"><surname>Hsu</surname><given-names>MJ</given-names></name><name name-style="western"><surname>Cheng</surname><given-names>JH</given-names></name></person-group> (<year>2003</year>) <source>Freshwater Crab Fauna in Southern Taiwan.</source><publisher-name>Kaohsiung County Government</publisher-name>, <publisher-loc>Kaohsiung, Taiwan</publisher-loc>, <size units="page">125 pp</size>. [In Chinese]</mixed-citation></ref><ref id="B54"><mixed-citation xmlns:xlink="http://www.w3.org/1999/xlink" xlink:type="simple"><person-group><name name-style="western"><surname>Naruse</surname><given-names>T</given-names></name><name name-style="western"><surname>Segawa</surname><given-names>R</given-names></name><name name-style="western"><surname>Shokita</surname><given-names>S</given-names></name></person-group> (<year>2004</year>) <article-title><italic><tp:taxon-name><tp:taxon-name-part taxon-name-part-type="genus">Amamiku</tp:taxon-name-part></tp:taxon-name></italic>, a new genus for the true freshwater crab, <italic><tp:taxon-name><tp:taxon-name-part taxon-name-part-type="genus">Candidiopotamon</tp:taxon-name-part><tp:taxon-name-part taxon-name-part-type="species">amamense</tp:taxon-name-part></tp:taxon-name></italic> Minei, 1973 (<tp:taxon-name><tp:taxon-name-part taxon-name-part-type="order">Decapoda</tp:taxon-name-part></tp:taxon-name>: <tp:taxon-name><tp:taxon-name-part taxon-name-part-type="infraorder">Brachyura</tp:taxon-name-part></tp:taxon-name>: <tp:taxon-name><tp:taxon-name-part taxon-name-part-type="family">Potamidae</tp:taxon-name-part></tp:taxon-name>), from the Central Ryukyu Islands, Japan.</article-title><source>Zootaxa</source><volume>653</volume>(<issue>1</issue>): <fpage>1</fpage>–<lpage>8</lpage>. <ext-link xlink:href="10.11646/zootaxa.653.1.1" ext-link-type="doi" xlink:type="simple">https://doi.org/10.11646/zootaxa.653.1.1</ext-link></mixed-citation></ref><ref id="B86"><mixed-citation xmlns:xlink="http://www.w3.org/1999/xlink" xlink:type="simple"><person-group><name name-style="western"><surname>Shih</surname><given-names>HT</given-names></name><name name-style="western"><surname>Hung</surname><given-names>HC</given-names></name><name name-style="western"><surname>Schubart</surname><given-names>CD</given-names></name><name name-style="western"><surname>Chen</surname><given-names>CA</given-names></name><name name-style="western"><surname>Chang</surname><given-names>HW</given-names></name></person-group> (<year>2006</year>) <article-title>Intraspecific genetic diversity of the endemic freshwater crab <italic><tp:taxon-name><tp:taxon-name-part taxon-name-part-type="genus">Candidiopotamon</tp:taxon-name-part><tp:taxon-name-part taxon-name-part-type="species">rathbunae</tp:taxon-name-part></tp:taxon-name></italic> (<tp:taxon-name><tp:taxon-name-part taxon-name-part-type="order">Decapoda</tp:taxon-name-part></tp:taxon-name>, <tp:taxon-name><tp:taxon-name-part taxon-name-part-type="infraorder">Brachyura</tp:taxon-name-part></tp:taxon-name>, <tp:taxon-name><tp:taxon-name-part taxon-name-part-type="family">Potamidae</tp:taxon-name-part></tp:taxon-name>) reflects five million years of geological history of Taiwan.</article-title><source>Journal of Biogeography</source><volume>33</volume>(<issue>6</issue>): <fpage>980</fpage>–<lpage>989</lpage>. <ext-link xlink:href="10.1111/j.1365-2699.2006.01472.x" ext-link-type="doi" xlink:type="simple">https://doi.org/10.1111/j.1365-2699.2006.01472.x</ext-link></mixed-citation></ref><ref id="B60"><mixed-citation xmlns:xlink="http://www.w3.org/1999/xlink" xlink:type="simple"><person-group><name name-style="western"><surname>Ng</surname><given-names>PKL</given-names></name><name name-style="western"><surname>Guinot</surname><given-names>D</given-names></name><name name-style="western"><surname>Davie</surname><given-names>PJF</given-names></name></person-group> (<year>2008</year>) Systema Brachyurorum: Part I. An annotated checklist of extant brachyuran crabs of the world. The Raffles Bulletin of Zoology (Supplement 17): 1–296.</mixed-citation></ref><ref id="B83"><mixed-citation xmlns:xlink="http://www.w3.org/1999/xlink" xlink:type="simple"><person-group><name name-style="western"><surname>Shih</surname><given-names>HT</given-names></name><name name-style="western"><surname>Yeo</surname><given-names>DCJ</given-names></name><name name-style="western"><surname>Ng</surname><given-names>PKL</given-names></name></person-group> (<year>2009</year>) <article-title>The collision of the Indian Plate with Asia: molecular evidence for its impact on the phylogeny of freshwater crabs (<tp:taxon-name><tp:taxon-name-part taxon-name-part-type="infraorder">Brachyura</tp:taxon-name-part></tp:taxon-name>: <tp:taxon-name><tp:taxon-name-part taxon-name-part-type="family">Potamidae</tp:taxon-name-part></tp:taxon-name>).</article-title><source>Journal of Biogeography</source><volume>36</volume>(<issue>4</issue>): <fpage>703</fpage>–<lpage>719</lpage>. <ext-link xlink:href="10.1111/j.1365-2699.2008.02024.x" ext-link-type="doi" xlink:type="simple">https://doi.org/10.1111/j.1365-2699.2008.02024.x</ext-link></mixed-citation></ref><ref id="B89"><mixed-citation xmlns:xlink="http://www.w3.org/1999/xlink" xlink:type="simple"><person-group><name name-style="western"><surname>Shy</surname><given-names>JY</given-names></name><name name-style="western"><surname>Lee</surname><given-names>PW</given-names></name></person-group> (<year>2009</year>) <source>Guide to the Taiwanese Freshwater Crabs.</source><publisher-name>Morning Star Publishing</publisher-name>, <publisher-loc>Taipei</publisher-loc>, <size units="page">221 pp</size>. [In Chinese]</mixed-citation></ref><ref id="B11"><mixed-citation xmlns:xlink="http://www.w3.org/1999/xlink" xlink:type="simple"><person-group><name name-style="western"><surname>Chiu</surname><given-names>YW</given-names></name><name name-style="western"><surname>Liang</surname><given-names>SH</given-names></name><name name-style="western"><surname>Hsieh</surname><given-names>BS</given-names></name><name name-style="western"><surname>Huang</surname><given-names>DJ</given-names></name><name name-style="western"><surname>Gan</surname><given-names>YC</given-names></name></person-group> (<year>2015</year>) <source>50 selected springs of Taiwan.</source><publisher-name>Forestry Bureau</publisher-name>, <publisher-loc>Council of Agriculture, Executive Yuan, Taipei</publisher-loc>, <size units="page">231 pp</size>. [In Chinese]</mixed-citation></ref><ref id="B21"><mixed-citation xmlns:xlink="http://www.w3.org/1999/xlink" xlink:type="simple"><person-group><name name-style="western"><surname>Ho</surname><given-names>PH</given-names></name></person-group> (<year>2015</year>) <article-title><tp:taxon-name><tp:taxon-name-part taxon-name-part-type="phylum">Arthropoda</tp:taxon-name-part></tp:taxon-name>: crabs.</article-title> In: <person-group><name name-style="western"><surname>Shao</surname><given-names>KT</given-names></name><name name-style="western"><surname>Chang</surname><given-names>JS</given-names></name><name name-style="western"><surname>Jeng</surname><given-names>MS</given-names></name><name name-style="western"><surname>Tu</surname><given-names>TH</given-names></name><name name-style="western"><surname>Ho</surname><given-names>CW</given-names></name><name name-style="western"><surname>Chiu</surname><given-names>YW</given-names></name><name name-style="western"><surname>Chan</surname><given-names>TY</given-names></name><name name-style="western"><surname>Ho</surname><given-names>PH</given-names></name><name name-style="western"><surname>Chao</surname><given-names>SM</given-names></name><name name-style="western"><surname>Joung</surname><given-names>SJ</given-names></name><name name-style="western"><surname>Lin</surname><given-names>PL</given-names></name></person-group> (<role>Eds</role>) <issue-title>A Guide Book of Common Economic Aquatic Animals and Plants in Taiwan.</issue-title><source>Fisheries Agency, Council of Agriculture, R.O.C., Taipei</source>, <fpage>136</fpage>–<lpage>159</lpage>. [In Chinese]</mixed-citation></ref><ref id="B44"><mixed-citation xmlns:xlink="http://www.w3.org/1999/xlink" xlink:type="simple"><person-group><name name-style="western"><surname>Liu</surname><given-names>HC</given-names></name><name name-style="western"><surname>Hartnoll</surname><given-names>RG</given-names></name></person-group> (<year>2017</year>) <article-title>Precocious mating in the freshwater crab <italic><tp:taxon-name><tp:taxon-name-part taxon-name-part-type="genus">Candidiopotamon</tp:taxon-name-part><tp:taxon-name-part taxon-name-part-type="species">rathbunae</tp:taxon-name-part></tp:taxon-name></italic> (De Man, 1914).</article-title><source>Crustaceana</source><volume>90</volume>(<issue>2</issue>): <fpage>225</fpage>–<lpage>233</lpage>. <ext-link xlink:href="10.1163/15685403-00003644" ext-link-type="doi" xlink:type="simple">https://doi.org/10.1163/15685403-00003644</ext-link></mixed-citation></ref><ref id="B75"><mixed-citation xmlns:xlink="http://www.w3.org/1999/xlink" xlink:type="simple"><person-group><name name-style="western"><surname>Sasaki</surname><given-names>J</given-names></name></person-group> (<year>2019</year>) <source>The Species List of <tp:taxon-name><tp:taxon-name-part taxon-name-part-type="order">Decapoda</tp:taxon-name-part></tp:taxon-name>, <tp:taxon-name><tp:taxon-name-part taxon-name-part-type="order">Euphausiacea</tp:taxon-name-part></tp:taxon-name>, and <tp:taxon-name><tp:taxon-name-part taxon-name-part-type="order">Stomatopoda</tp:taxon-name-part></tp:taxon-name>, all of the World, version 03-3.1.</source><publisher-name>Local Independent Administrative Agency Hokkaido Research Organization</publisher-name>, <publisher-loc>Resources Management and Enhancement Division, Abashiri Fisheries Research Institute, Fisheries Research Department, Hokkaido, Japan</publisher-loc>, <size units="page">14644 pp</size>. <ext-link xlink:href="10.13140/RG.2.2.22353.89446" ext-link-type="doi" xlink:type="simple">https://doi.org/10.13140/RG.2.2.22353.89446</ext-link></mixed-citation></ref><ref id="B17"><mixed-citation xmlns:xlink="http://www.w3.org/1999/xlink" xlink:type="simple"><person-group><name name-style="western"><surname>De Man</surname><given-names>JG</given-names></name></person-group> (<year>1914</year>) <article-title>Note sur quelques Crustacés Décapodes Brachyures terrestres et d’eau douce appartenant au Musée Civique de Gènes.</article-title><source>Annali del Museo Civico di Storia Naturale di Genova</source><volume>46</volume>: <fpage>122</fpage>–<lpage>138</lpage>. [pls I–III]</mixed-citation></ref><ref id="B49"><mixed-citation xmlns:xlink="http://www.w3.org/1999/xlink" xlink:type="simple"><person-group><name name-style="western"><surname>Nakagawa</surname><given-names>K</given-names></name></person-group> (<year>1915a</year>) <article-title>Research on the development of <italic><tp:taxon-name><tp:taxon-name-part taxon-name-part-type="genus">Paragonimus</tp:taxon-name-part></tp:taxon-name></italic> (No. 3). I. The intermediate host of <italic><tp:taxon-name><tp:taxon-name-part taxon-name-part-type="genus">Paragonimus</tp:taxon-name-part></tp:taxon-name></italic>: An opinion on their entry and release. II. <italic><tp:taxon-name><tp:taxon-name-part taxon-name-part-type="genus">Paragonimus</tp:taxon-name-part></tp:taxon-name></italic> larval behavior and resistance.</article-title><source>Chugai-Iji-Shinpo</source><volume>850</volume>: <fpage>1035</fpage>–<lpage>1043</lpage>. [In Japanese]</mixed-citation></ref><ref id="B50"><mixed-citation xmlns:xlink="http://www.w3.org/1999/xlink" xlink:type="simple"><person-group><name name-style="western"><surname>Nakagawa</surname><given-names>K</given-names></name></person-group> (<year>1915b</year>) <article-title>Research on the development of <italic><tp:taxon-name><tp:taxon-name-part taxon-name-part-type="genus">Paragonimus</tp:taxon-name-part></tp:taxon-name></italic>: On the intermediate host.</article-title><source>Zyuzenkai-Zasshi</source><volume>20</volume>: <fpage>311</fpage>–<lpage>329</lpage>. [In Japanese]</mixed-citation></ref><ref id="B77"><mixed-citation xmlns:xlink="http://www.w3.org/1999/xlink" xlink:type="simple"><person-group><name name-style="western"><surname>Shih</surname><given-names>HT</given-names></name></person-group> (<year>2008</year>) <article-title>Diversity of the freshwater crabs from the Ryukyus and Japan.</article-title><source>Wetlands Taiwan</source><volume>68</volume>: <fpage>2</fpage>–<lpage>23</lpage>. [In Chinese]</mixed-citation></ref></ref-list></tp:taxon-treatment>
