# Supplementary material for: ﻿Molecular evidence and differences in gonopod morphology lead to the recognition of a new species of the freshwater crab genus Candidiopotamon Bott, 1967 (Crustacea, Brachyura, Potamidae) from eastern Taiwan
Source: Zookeys. 2023 Sep 11;1179:169–96. doi: 10.3897/zookeys.1179.106718 (PMC10507446; doi:10.3897/zookeys.1179.106718)
Supplement: XML Treatment for Candidiopotamon penglai [file zookeys.1179.106718-treatment3.xml]

<!DOCTYPE tp:taxon-treatment
  PUBLIC "-//TaxonX//DTD Taxonomic Treatment Publishing DTD v0 20100105//EN" "tax-treatment-NSO.dtd">
<tp:taxon-treatment xmlns:tp="http://www.plazi.org/taxpub"><tp:treatment-meta><kwd-group><label>Taxon classification</label><kwd>
                <named-content content-type="kingdom">Animalia</named-content>
              </kwd><kwd>
                <named-content content-type="order">Decapoda</named-content>
              </kwd><kwd>
                <named-content content-type="family">Potamidae</named-content>
              </kwd></kwd-group><mixed-citation publication-type="journal"><person-group><name><surname>Shih</surname><given-names>Hsi-Te</given-names></name><name><surname>Naruse</surname><given-names>Tohru</given-names></name><name><surname>Schubart</surname><given-names>Christoph D.</given-names></name></person-group><article-title>﻿Molecular evidence and differences in gonopod morphology lead to the recognition of a new species of the freshwater crab genus <italic><tp:taxon-name><tp:taxon-name-part taxon-name-part-type="genus" reg="Candidiopotamon">Candidiopotamon</tp:taxon-name-part></tp:taxon-name></italic> Bott, 1967 (<tp:taxon-name><tp:taxon-name-part taxon-name-part-type="subphylum">Crustacea</tp:taxon-name-part></tp:taxon-name>, <tp:taxon-name><tp:taxon-name-part taxon-name-part-type="infraorder">Brachyura</tp:taxon-name-part></tp:taxon-name>, <tp:taxon-name><tp:taxon-name-part taxon-name-part-type="family">Potamidae</tp:taxon-name-part></tp:taxon-name>) from eastern Taiwan</article-title><source>Zookeys</source><day>11</day><month>09</month><year>2023</year><volume>1179</volume><fpage>169</fpage><lpage>196</lpage><pub-id pub-id-type="doi">10.3897/zookeys.1179.106718</pub-id></mixed-citation></tp:treatment-meta><tp:nomenclature><label>﻿</label><tp:taxon-name>
              <object-id xmlns:xlink="http://www.w3.org/1999/xlink" content-type="arpha" xlink:type="simple">FB5DB50C-9681-5662-AFBA-ECC7F366EA46</object-id>
              <tp:taxon-name-part taxon-name-part-type="genus" reg="Candidiopotamon">Candidiopotamon</tp:taxon-name-part>
              <tp:taxon-name-part taxon-name-part-type="species" reg="penglai">penglai</tp:taxon-name-part>
              <object-id xmlns:xlink="http://www.w3.org/1999/xlink" content-type="zoobank" xlink:type="simple">https://zoobank.org/3AC24730-7610-4C20-8F55-963FE8C56D6A</object-id>
            </tp:taxon-name><tp:taxon-status xmlns:xlink="http://www.w3.org/1999/xlink" xlink:type="simple">sp. nov.</tp:taxon-status><xref ref-type="fig" rid="F4">Figs 4C–F</xref><xref ref-type="fig" rid="F5">, 5E–H</xref><xref ref-type="fig" rid="F6">, 6</xref><xref ref-type="fig" rid="F7">, 7</xref><tp:nomenclature-citation-list><tp:nomenclature-citation><tp:taxon-name>
                  <tp:taxon-name-part taxon-name-part-type="genus" reg="Potamon">Potamon</tp:taxon-name-part>
                  <tp:taxon-name-part taxon-name-part-type="species" reg="rathbuni">rathbuni</tp:taxon-name-part>
                </tp:taxon-name><comment>– <xref ref-type="bibr" rid="B10">Chiu 1964</xref>: 67 (part).</comment></tp:nomenclature-citation><tp:nomenclature-citation><tp:taxon-name>
                  <tp:taxon-name-part taxon-name-part-type="genus" reg="Candidiopotamon">Candidiopotamon</tp:taxon-name-part>
                  <tp:taxon-name-part taxon-name-part-type="species" reg="rathbuni">rathbuni</tp:taxon-name-part>
                </tp:taxon-name><comment>– <xref ref-type="bibr" rid="B48">Minei 1974</xref>: 246, figs 7–9 (part); CH <xref ref-type="bibr" rid="B99">Wang 1984</xref>: 41; <xref ref-type="bibr" rid="B103">Yu et al. 1996</xref>: 9, 29, fig. 10; MS <xref ref-type="bibr" rid="B28">Jeng 1998</xref>: 86, 1 unnumbered fig.; <xref ref-type="bibr" rid="B90">Shy and Yu 1999</xref>: 94, 3 unnumbered figs, “fig. 31” on p. 106 (part); <xref ref-type="bibr" rid="B56">Ng 2000</xref>: 249 (part); <xref ref-type="bibr" rid="B61">Ng et al. 2017</xref>: 76; <xref ref-type="bibr" rid="B94">Shy et al. 2020</xref>: 2, figs 11A, 13, 14, 16, 17 (part); <xref ref-type="bibr" rid="B41">Li and Chiu 2019a</xref>: 103, 3 unnumbered figs; <xref ref-type="bibr" rid="B42">Li and Chiu 2019b</xref>: 2 unnumbered figs on p. 56; <xref ref-type="bibr" rid="B94">Shy et al. 2020</xref>: 2, figs 2E, 14E (part); SW <xref ref-type="bibr" rid="B100">Wang et al. 2021</xref>: 32, pl. 3E.</comment></tp:nomenclature-citation><tp:nomenclature-citation><tp:taxon-name>
                  <tp:taxon-name-part taxon-name-part-type="genus" reg="Candidiopotamon">Candidiopotamon</tp:taxon-name-part>
                  <tp:taxon-name-part taxon-name-part-type="species" reg="rathbunae">rathbunae</tp:taxon-name-part>
                </tp:taxon-name><comment>– <xref ref-type="bibr" rid="B56">Ng 2000</xref>: 249 (part); <xref ref-type="bibr" rid="B6">Chen et al. 2001</xref>: 43, 2 unnumbered figs on p. 43, 46 (part); <xref ref-type="bibr" rid="B38">Lee 2001</xref>: 145, 2 unnumbered figs (part); <xref ref-type="bibr" rid="B62">Ng et al. 2001</xref>: 49 (part); <xref ref-type="bibr" rid="B7">Chen et al. 2003</xref>: 29, 5 unnumbered figs (part); <xref ref-type="bibr" rid="B86">Shih et al. 2006</xref>: 983 (part); <xref ref-type="bibr" rid="B60">Ng et al. 2008</xref>: 161 (part); <xref ref-type="bibr" rid="B89">Shy and Lee 2009</xref>: 207, 10 unnumbered figs (part); <xref ref-type="bibr" rid="B40">Li and Chiu 2013</xref>: 70, 3 unnumbered figs; <xref ref-type="bibr" rid="B11">Chiu et al. 2015</xref>: 202, 227, 1 unnumbered fig. on p. 202 (part); <xref ref-type="bibr" rid="B21">Ho 2015</xref>: 141, 2 unnumbered figs (part); <xref ref-type="bibr" rid="B75">Sasaki 2019</xref>: 11552 (part).</comment></tp:nomenclature-citation></tp:nomenclature-citation-list></tp:nomenclature><tp:treatment-sec sec-type="type material" id="SECID0E6ODI"><title>Type material.</title><p>Taiwan — <bold><italic>Holotype</italic></bold>: male, 38.4 × 33.4 mm, <named-content xmlns:xlink="http://www.w3.org/1999/xlink" content-type="dwc:institutional_code" xlink:title="Department of Life Science, National Chung Hsing University" xlink:href="http://grbio.org/institution/national-chung-hsing-university" xlink:type="simple">NCHUZOOL</named-content> 12951, Ji-an, Hualien, coll. H.-C. Liu, 4 May 2000. — <bold><italic>Paratypes</italic></bold>: 1 male, 35.6 × 30.5 mm, <abbrev xmlns:xlink="http://www.w3.org/1999/xlink" xlink:title="Ryukyu University Museum" id="ABBRID0EPPDI" xlink:type="simple">RUMF</abbrev>-ZC-8164, 1 female, 18.0 × 15.8 mm, <named-content xmlns:xlink="http://www.w3.org/1999/xlink" content-type="dwc:institutional_code" xlink:title="Department of Life Science, National Chung Hsing University" xlink:href="http://grbio.org/institution/national-chung-hsing-university" xlink:type="simple">NCHUZOOL</named-content> 12932, collection data same as for holotype; 1 female, 34.3 × 29.6 mm, <abbrev xmlns:xlink="http://www.w3.org/1999/xlink" xlink:title="Ryukyu University Museum" id="ABBRID0EXPDI" xlink:type="simple">RUMF</abbrev>-ZC-8165, Shueiyuandi, Shoufeng, Hualien, coll. N.-H. Jang-Liaw, 5 Mar. 2002; 1 male, 23.4 × 20.0 .5 mm, <named-content xmlns:xlink="http://www.w3.org/1999/xlink" content-type="dwc:institutional_code" xlink:title="Department of Life Science, National Chung Hsing University" xlink:href="http://grbio.org/institution/national-chung-hsing-university" xlink:type="simple">NCHUZOOL</named-content> 12952, Liyu Lake, Shoufeng, Hualien, coll. H.-T. Shih, 26 Jan. 2007; 1 male, 27.5 × 24.2 mm, <named-content xmlns:xlink="http://www.w3.org/1999/xlink" content-type="dwc:institutional_code" xlink:title="Department of Life Science, National Chung Hsing University" xlink:href="http://grbio.org/institution/national-chung-hsing-university" xlink:type="simple">NCHUZOOL</named-content> 15213, Liyu Lake, Shoufeng, Hualien, coll. H.-T. Shih, 28 Jan. 2007; 1 male, 36.4 × 30.9 mm, <named-content xmlns:xlink="http://www.w3.org/1999/xlink" content-type="dwc:institutional_code" xlink:title="Department of Life Science, National Chung Hsing University" xlink:href="http://grbio.org/institution/national-chung-hsing-university" xlink:type="simple">NCHUZOOL</named-content> 15224, 1 male, 27.0 × 23.8, <named-content xmlns:xlink="http://www.w3.org/1999/xlink" content-type="dwc:institutional_code" xlink:title="Department of Life Science, National Chung Hsing University" xlink:href="http://grbio.org/institution/national-chung-hsing-university" xlink:type="simple">NCHUZOOL</named-content> 15226, 1 female, 36.5 × 31.4, <named-content xmlns:xlink="http://www.w3.org/1999/xlink" content-type="dwc:institutional_code" xlink:title="Department of Life Science, National Chung Hsing University" xlink:href="http://grbio.org/institution/national-chung-hsing-university" xlink:type="simple">NCHUZOOL</named-content> 15225, Liyu Lake, Shoufeng, Hualien, coll. HTS’s lab students, 13 Apr. 2023; 1 male, 28.3 × 24.8 mm, 1 female, 35.2 × 31.6 mm, <named-content xmlns:xlink="http://www.w3.org/1999/xlink" content-type="dwc:institutional_code" xlink:title="Zoological Reference Collection, the Lee Kong Chian Natural History Museum, National University of Singapore" xlink:href="http://grbio.org/institution/zoological-reference-collection-national-university-singapore" xlink:type="simple">ZRC</named-content> 2023.0309, Liyu Lake, Shoufeng, Hualien, coll. HTS’s lab students, 13 Apr. 2023.</p></tp:treatment-sec><tp:treatment-sec sec-type="material" id="SECID0ETQDI"><title>Other material.</title><p>Taiwan — 1 male, 23.9 × 20.1 mm, <named-content xmlns:xlink="http://www.w3.org/1999/xlink" content-type="dwc:institutional_code" xlink:title="Department of Life Science, National Chung Hsing University" xlink:href="http://grbio.org/institution/national-chung-hsing-university" xlink:type="simple">NCHUZOOL</named-content> 15227, 1 male, 29.3 × 27.6 mm, <named-content xmlns:xlink="http://www.w3.org/1999/xlink" content-type="dwc:institutional_code" xlink:title="Department of Life Science, National Chung Hsing University" xlink:href="http://grbio.org/institution/national-chung-hsing-university" xlink:type="simple">NCHUZOOL</named-content> 15228, 1 male, 33.1 × 29.7 mm, <named-content xmlns:xlink="http://www.w3.org/1999/xlink" content-type="dwc:institutional_code" xlink:title="Department of Life Science, National Chung Hsing University" xlink:href="http://grbio.org/institution/national-chung-hsing-university" xlink:type="simple">NCHUZOOL</named-content> 15229, Jili Lake, Guangfu, Hualien, coll. HTS’s lab students, 12 Apr. 2023; 1 female, 37.7 × 33.6 mm, <named-content xmlns:xlink="http://www.w3.org/1999/xlink" content-type="dwc:institutional_code" xlink:title="Department of Life Science, National Chung Hsing University" xlink:href="http://grbio.org/institution/national-chung-hsing-university" xlink:type="simple">NCHUZOOL</named-content> 15230, Luoshan, Fuli, Hualien, coll. HTS’s lab students, 11 Apr. 2023; 2 males, 35.9 × 30.6, 37.0 × 31.9 mm, 2 females, 27.6 × 23.5, 36.7 × 31.9 mm, <abbrev xmlns:xlink="http://www.w3.org/1999/xlink" xlink:title="Ryukyu University Museum" id="ABBRID0EJRDI" xlink:type="simple">RUMF</abbrev>-ZC-56, Jingpu, Hualien, coll. M.-Y. Liu, 18 Jun. 2001; 2 males, 33.0 × 28.9, 30.4 × 26.5 mm, <abbrev xmlns:xlink="http://www.w3.org/1999/xlink" xlink:title="National Science Museum, Tokyo" id="ABBRID0ENRDI" xlink:type="simple">NSMT</abbrev>-Cr 15170, Jingpu, Hualien, coll. M.-Y. Liu, Jan. 2001; 1 male, 31.7 × 26.7 mm, <named-content xmlns:xlink="http://www.w3.org/1999/xlink" content-type="dwc:institutional_code" xlink:title="Department of Life Science, National Chung Hsing University" xlink:href="http://grbio.org/institution/national-chung-hsing-university" xlink:type="simple">NCHUZOOL</named-content> 15221, Chenggong, Taitung, coll. N.-H. Jang-Liaw, 6 Mar. 2002; 3 males, 28.2 × 23.3–34.0 × 28.8 mm, 2 females, 16.4 × 13.6, 38.3 × 31.0 mm, <named-content xmlns:xlink="http://www.w3.org/1999/xlink" content-type="dwc:institutional_code" xlink:title="Department of Life Science, National Chung Hsing University" xlink:href="http://grbio.org/institution/national-chung-hsing-university" xlink:type="simple">NCHUZOOL</named-content> 12931, Taimali, Taitung, coll. H.-C. Liu, 22 Aug. 1997; 4 males, 28.6 × 24.8–33.7 × 29.1 mm, 1 female, 32.5 × 27.0 mm, <named-content xmlns:xlink="http://www.w3.org/1999/xlink" content-type="dwc:institutional_code" xlink:title="Department of Life Science, National Chung Hsing University" xlink:href="http://grbio.org/institution/national-chung-hsing-university" xlink:type="simple">NCHUZOOL</named-content> 15206, Sansiantai, Chenggong, Taitung, coll. H.-C. Liu and H.-L. Hsu, 5 Sep. 1997; 2 males, 31.4 × 25.9, 27.0 × 23.3 mm, <named-content xmlns:xlink="http://www.w3.org/1999/xlink" content-type="dwc:institutional_code" xlink:title="Department of Life Science, National Chung Hsing University" xlink:href="http://grbio.org/institution/national-chung-hsing-university" xlink:type="simple">NCHUZOOL</named-content> 12933, Lijia, Beinan, Taitung, 1250 m a.s.l, coll. S.-P. Wu, 22 Aug. 2001; 1 male, 28.4 × 24.6, <named-content xmlns:xlink="http://www.w3.org/1999/xlink" content-type="dwc:institutional_code" xlink:title="Department of Life Science, National Chung Hsing University" xlink:href="http://grbio.org/institution/national-chung-hsing-university" xlink:type="simple">NCHUZOOL</named-content> 12938, 32.9 × 28.7 mm, <named-content xmlns:xlink="http://www.w3.org/1999/xlink" content-type="dwc:institutional_code" xlink:title="Zoological Reference Collection, the Lee Kong Chian Natural History Museum, National University of Singapore" xlink:href="http://grbio.org/institution/zoological-reference-collection-national-university-singapore" xlink:type="simple">ZRC</named-content> 2003.0036, Luanshan, Yanping, Taitung, coll. H.-T. Shih, 10 Jan. 2001; 4 males, 29.0 × 24.6–35.6 × 29.3 mm, 1 female, 21.9 × 18.4 mm, <named-content xmlns:xlink="http://www.w3.org/1999/xlink" content-type="dwc:institutional_code" xlink:title="Department of Life Science, National Chung Hsing University" xlink:href="http://grbio.org/institution/national-chung-hsing-university" xlink:type="simple">NCHUZOOL</named-content> 15218, Taiban, Daren, Taitung, coll. H.-C. Liu, 22 Apr. 1995; 1 female, 44.7 × 35.9 mm, <named-content xmlns:xlink="http://www.w3.org/1999/xlink" content-type="dwc:institutional_code" xlink:title="Department of Life Science, National Chung Hsing University" xlink:href="http://grbio.org/institution/national-chung-hsing-university" xlink:type="simple">NCHUZOOL</named-content> 15210, Dawu, Taitung, coll. H.-C. Liu and C.-H. Wang, 22 Aug. 1997; 1 male, 28.9 × 24.1 mm, 1 female, 29.8 × 25.0 mm, <named-content xmlns:xlink="http://www.w3.org/1999/xlink" content-type="dwc:institutional_code" xlink:title="Department of Life Science, National Chung Hsing University" xlink:href="http://grbio.org/institution/national-chung-hsing-university" xlink:type="simple">NCHUZOOL</named-content> 12943, Dawu, Taitung, coll. H.-T. Shih, 9 Jan. 2001; 2 males, 40.1 × 33.6, 42.9 × 36.2 mm, 1 female, 38.4 × 31.5 mm, <named-content xmlns:xlink="http://www.w3.org/1999/xlink" content-type="dwc:institutional_code" xlink:title="Department of Life Science, National Chung Hsing University" xlink:href="http://grbio.org/institution/national-chung-hsing-university" xlink:type="simple">NCHUZOOL</named-content> 15207, Danlu, Shihzih, Pingtung, coll. H.-T. Shih, 12 Mar. 1999; 1 male, 28.0 × 23.3 mm, <named-content xmlns:xlink="http://www.w3.org/1999/xlink" content-type="dwc:institutional_code" xlink:title="Department of Life Science, National Chung Hsing University" xlink:href="http://grbio.org/institution/national-chung-hsing-university" xlink:type="simple">NCHUZOOL</named-content> 15208, Wangsha, Hengchun, Pingtung, coll. H.-T. Shih, 5 Mar. 2000; 1 male, 31.0 × 25.2 mm, <abbrev xmlns:xlink="http://www.w3.org/1999/xlink" xlink:title="Ryukyu University Museum" id="ABBRID0E4SDI" xlink:type="simple">RUMF</abbrev>-ZC-57, Wangsha, Hengchun, Pingtung, coll. H.-T. Shih, 31 Mar. 1999; 2 males, 41.7 × 35.0, 41.9 × 35.0 mm, 1 female, 35.7 × 29.8 mm, <named-content xmlns:xlink="http://www.w3.org/1999/xlink" content-type="dwc:institutional_code" xlink:title="Department of Life Science, National Chung Hsing University" xlink:href="http://grbio.org/institution/national-chung-hsing-university" xlink:type="simple">NCHUZOOL</named-content> 15217, Nanrenshan, Manjhou, Pingtung, coll. H.-T. Shih, 19 Oct. 1996; 3 males, 37.0 × 30.8–40.6 × 34.7 mm, <named-content xmlns:xlink="http://www.w3.org/1999/xlink" content-type="dwc:institutional_code" xlink:title="Department of Life Science, National Chung Hsing University" xlink:href="http://grbio.org/institution/national-chung-hsing-university" xlink:type="simple">NCHUZOOL</named-content> 15204, Nanrenshan, Manjhou, Pingtung, coll. R.-H. Lee, 8 Feb. 2003; 1 male, 44.3 × 37.0 mm, <named-content xmlns:xlink="http://www.w3.org/1999/xlink" content-type="dwc:institutional_code" xlink:title="Zoological Reference Collection, the Lee Kong Chian Natural History Museum, National University of Singapore" xlink:href="http://grbio.org/institution/zoological-reference-collection-national-university-singapore" xlink:type="simple">ZRC</named-content> 2003.0037, Nanrenshan, Manjhou, Pingtung, coll. H.-T. Shih, 24 Feb. 1999; 1 male, 43.8 × 36.7 mm, <abbrev xmlns:xlink="http://www.w3.org/1999/xlink" xlink:title="Ryukyu University Museum" id="ABBRID0ENTDI" xlink:type="simple">RUMF</abbrev>-ZC-58, Kenting, Hengchun, Pingtung, coll. H.-T. Shih, 6 Jan. 2000; 1 male, 30.6 × 26.2 mm, 1 female, 35.2 × 29.3 mm, <abbrev xmlns:xlink="http://www.w3.org/1999/xlink" xlink:title="National Science Museum, Tokyo" id="ABBRID0ERTDI" xlink:type="simple">NSMT</abbrev>-Cr 15171, Sihchong R., Mudan, Pingtung, coll. H.-T. Shih, 10 Mar. 1999 ; 1 male, 38.7 × 32.4 mm, 3 females, 38.3 × 33.5–43.6 × 35.9 mm, <named-content xmlns:xlink="http://www.w3.org/1999/xlink" content-type="dwc:institutional_code" xlink:title="Department of Life Science, National Chung Hsing University" xlink:href="http://grbio.org/institution/national-chung-hsing-university" xlink:type="simple">NCHUZOOL</named-content> 15209, Nanshih, Shihzih, Pingtung, coll. H.-C. Liu, 22 Jul. 1997.</p></tp:treatment-sec><tp:treatment-sec sec-type="diagnosis" id="SECID0EZTDI"><title>Diagnosis.</title><p>Carapace subtrapezoidal, <abbrev xmlns:xlink="http://www.w3.org/1999/xlink" xlink:title="carapace width" id="ABBRID0E6TDI" xlink:type="simple">CW</abbrev> 1.14–1.24× <abbrev xmlns:xlink="http://www.w3.org/1999/xlink" xlink:title="carapace length" id="ABBRID0EDUDI" xlink:type="simple">CL</abbrev> (mean 1.18, <italic>n</italic> = 45), dorsal surface almost flat, relatively rough, epigastric and postfrontal cristae distinct, both cristae represented by 1–3 oblique lines of granules, lateral end of postfrontal cristae far apart from epibranchial tooth; external orbital and epibranchial teeth distinct, sharp, directed anteriorly. <abbrev xmlns:xlink="http://www.w3.org/1999/xlink" xlink:title="male first gonopod" id="ABBRID0EJUDI" xlink:type="simple">G1</abbrev> terminal segment proportionally longer and slender, distal opening directed laterally, distal inner edge with keel-like projection in dorsal view, projection proportionally large, directed more distally; <abbrev xmlns:xlink="http://www.w3.org/1999/xlink" xlink:title="male first gonopod" id="ABBRID0ENUDI" xlink:type="simple">G1</abbrev> subterminal segment curving inwards (in eastern to southeastern Taiwan populations) or straight (in southern Taiwan populations).</p></tp:treatment-sec><tp:treatment-sec sec-type="etymology" id="SECID0ERUDI"><title>Etymology.</title><p>The new species is named after Penglai, the ancient name of Taiwan. It also refers to the fact that the island of Taiwan was formed by the Penglai Orogeny (ca 5 million years ago) (<xref ref-type="bibr" rid="B97">Teng 1990</xref>; <xref ref-type="bibr" rid="B46">Liu et al. 2000</xref>), and the ancestral <italic><tp:taxon-name><tp:taxon-name-part taxon-name-part-type="genus" reg="Candidiopotamon">Candidiopotamon</tp:taxon-name-part></tp:taxon-name></italic> most likely colonized Taiwan at that time (<xref ref-type="bibr" rid="B86">Shih et al. 2006</xref>). The species name is used as a noun in apposition.</p></tp:treatment-sec><tp:treatment-sec sec-type="Coloration" id="SECID0EKVDI"><title>Coloration</title><p><bold>(Figs <xref ref-type="fig" rid="F4">4C–F</xref>, <xref ref-type="fig" rid="F5">5E–H</xref>).</bold> Same as <italic><tp:taxon-name><tp:taxon-name-part taxon-name-part-type="genus" reg="Candidiopotamon">C.</tp:taxon-name-part><tp:taxon-name-part taxon-name-part-type="species" reg="rathbuni">rathbuni</tp:taxon-name-part></tp:taxon-name></italic>, but young individuals tend to be reddish (e.g. Fig. <xref ref-type="fig" rid="F5">5H</xref>).</p></tp:treatment-sec><tp:treatment-sec sec-type="distribution" id="SECID0EKWDI"><title>Distribution</title><p><bold>(Fig. <xref ref-type="fig" rid="F1">1</xref>).</bold><italic><tp:taxon-name><tp:taxon-name-part taxon-name-part-type="genus" reg="Candidiopotamon">Candidiopotamon</tp:taxon-name-part><tp:taxon-name-part taxon-name-part-type="species" reg="penglai">penglai</tp:taxon-name-part></tp:taxon-name></italic> sp. nov. is distributed along the eastern side of the Central Range of Taiwan (except for the northeastern area), i.e., Hualien and Taitung in eastern Taiwan, as well as Hengchun Peninsula (the southern part of Pingtung and the southern tip of Taitung) in southern Taiwan. The type locality of <italic><tp:taxon-name><tp:taxon-name-part taxon-name-part-type="genus" reg="Candidiopotamon">C.</tp:taxon-name-part><tp:taxon-name-part taxon-name-part-type="species" reg="penglai">penglai</tp:taxon-name-part></tp:taxon-name></italic> sp. nov. is Ji-an, Hualien (Fig. <xref ref-type="fig" rid="F1">1</xref>: no. 55).</p></tp:treatment-sec><tp:treatment-sec sec-type="habitat" id="SECID0ERXDI"><title>Habitat.</title><p>Same as <italic><tp:taxon-name><tp:taxon-name-part taxon-name-part-type="genus" reg="Candidiopotamon">C.</tp:taxon-name-part><tp:taxon-name-part taxon-name-part-type="species" reg="rathbuni">rathbuni</tp:taxon-name-part></tp:taxon-name></italic>.</p></tp:treatment-sec><tp:treatment-sec sec-type="remarks" id="SECID0ECYDI"><title>Remarks.</title><p>A detailed morphological comparison reveals that specimens of <italic><tp:taxon-name><tp:taxon-name-part taxon-name-part-type="genus" reg="Candidiopotamon">C.</tp:taxon-name-part><tp:taxon-name-part taxon-name-part-type="species" reg="rathbuni">rathbuni</tp:taxon-name-part></tp:taxon-name></italic> from western Taiwan and <italic><tp:taxon-name><tp:taxon-name-part taxon-name-part-type="genus" reg="Candidiopotamon">C.</tp:taxon-name-part><tp:taxon-name-part taxon-name-part-type="species" reg="penglai">penglai</tp:taxon-name-part></tp:taxon-name></italic> sp. nov. from eastern Taiwan show differences in <abbrev xmlns:xlink="http://www.w3.org/1999/xlink" xlink:title="male first gonopod" id="ABBRID0E5YDI" xlink:type="simple">G1</abbrev> structure. <italic><tp:taxon-name><tp:taxon-name-part taxon-name-part-type="genus" reg="Candidiopotamon">Candidiopotamon</tp:taxon-name-part><tp:taxon-name-part taxon-name-part-type="species" reg="rathbuni">rathbuni</tp:taxon-name-part></tp:taxon-name></italic> has a smaller and more laterally directed keel-like projection on the distal inner part of the terminal segment (Fig. <xref ref-type="fig" rid="F3">3D3</xref>) [vs larger and more distally directed structure in <italic><tp:taxon-name><tp:taxon-name-part taxon-name-part-type="genus" reg="Candidiopotamon">C.</tp:taxon-name-part><tp:taxon-name-part taxon-name-part-type="species" reg="penglai">penglai</tp:taxon-name-part></tp:taxon-name></italic> (Figs <xref ref-type="fig" rid="F5">5C</xref>, <xref ref-type="fig" rid="F6">6C</xref>)]. Furthermore, <italic><tp:taxon-name><tp:taxon-name-part taxon-name-part-type="genus" reg="Candidiopotamon">C.</tp:taxon-name-part><tp:taxon-name-part taxon-name-part-type="species" reg="rathbuni">rathbuni</tp:taxon-name-part></tp:taxon-name></italic> show almost straight subterminal segment of <abbrev xmlns:xlink="http://www.w3.org/1999/xlink" xlink:title="male first gonopod" id="ABBRID0EP1DI" xlink:type="simple">G1</abbrev> (Fig. <xref ref-type="fig" rid="F3">3D2</xref>), whereas those of <italic><tp:taxon-name><tp:taxon-name-part taxon-name-part-type="genus" reg="Candidiopotamon">C.</tp:taxon-name-part><tp:taxon-name-part taxon-name-part-type="species" reg="penglai">penglai</tp:taxon-name-part></tp:taxon-name></italic> are varied either straight (S clade, Fig. <xref ref-type="fig" rid="F7">7</xref>) or bent (E1, E2 and SE clades, Fig. <xref ref-type="fig" rid="F6">6</xref>) (Figs <xref ref-type="fig" rid="F1">1</xref>, <xref ref-type="fig" rid="F5">5B</xref>, <xref ref-type="fig" rid="F6">6B</xref>; see Discussion).</p><fig id="F6" position="float" orientation="portrait"><object-id xmlns:xlink="http://www.w3.org/1999/xlink" content-type="doi" xlink:type="simple">10.3897/zookeys.1179.106718.figure6</object-id><object-id xmlns:xlink="http://www.w3.org/1999/xlink" content-type="arpha" xlink:type="simple">5E5BC271-B1C3-53EB-BFC0-5738A9A8B56C</object-id><label>Figure 6.</label><caption><p><italic><tp:taxon-name><tp:taxon-name-part taxon-name-part-type="genus" reg="Candidiopotamon">Candidiopotamon</tp:taxon-name-part><tp:taxon-name-part taxon-name-part-type="species" reg="penglai">penglai</tp:taxon-name-part></tp:taxon-name></italic> sp. nov., holotype male (38.4 × 33.4 mm) from Ji-an, Hualien (<named-content xmlns:xlink="http://www.w3.org/1999/xlink" content-type="dwc:institutional_code" xlink:title="Department of Life Science, National Chung Hsing University" xlink:href="http://grbio.org/institution/national-chung-hsing-university" xlink:type="simple">NCHUZOOL</named-content> 12951), <abbrev xmlns:xlink="http://www.w3.org/1999/xlink" xlink:title="male first gonopod" id="ABBRID0EN3DI" xlink:type="simple">G1</abbrev> in bent form <bold>A</bold> left <abbrev xmlns:xlink="http://www.w3.org/1999/xlink" xlink:title="male first gonopod" id="ABBRID0ET3DI" xlink:type="simple">G1</abbrev>, ventral view <bold>B</bold> left <abbrev xmlns:xlink="http://www.w3.org/1999/xlink" xlink:title="male first gonopod" id="ABBRID0EZ3DI" xlink:type="simple">G1</abbrev>, dorsal view <bold>C</bold> left <abbrev xmlns:xlink="http://www.w3.org/1999/xlink" xlink:title="male first gonopod" id="ABBRID0E63DI" xlink:type="simple">G1</abbrev> terminal segment, dorsal view. Scale bars: 1 mm. Arrow indicates the keel-like projection on the distal inner edge of the terminal segment.</p></caption><graphic xmlns:xlink="http://www.w3.org/1999/xlink" xlink:href="zookeys-1179-169_article-106718__-g006.jpg" position="float" orientation="portrait" xlink:type="simple" id="oo_904112.jpg"><uri content-type="original_file" xlink:type="simple">https://binary.pensoft.net/fig/904112</uri></graphic></fig><fig id="F7" position="float" orientation="portrait"><object-id xmlns:xlink="http://www.w3.org/1999/xlink" content-type="doi" xlink:type="simple">10.3897/zookeys.1179.106718.figure7</object-id><object-id xmlns:xlink="http://www.w3.org/1999/xlink" content-type="arpha" xlink:type="simple">316EE7CC-DAB4-5837-9042-CB8547A8D880</object-id><label>Figure 7.</label><caption><p><italic><tp:taxon-name><tp:taxon-name-part taxon-name-part-type="genus" reg="Candidiopotamon">Candidiopotamon</tp:taxon-name-part><tp:taxon-name-part taxon-name-part-type="species" reg="penglai">penglai</tp:taxon-name-part></tp:taxon-name></italic> sp. nov., male (42.9 × 36.2 mm) from Shihzih, Pingtung (<named-content xmlns:xlink="http://www.w3.org/1999/xlink" content-type="dwc:institutional_code" xlink:title="Department of Life Science, National Chung Hsing University" xlink:href="http://grbio.org/institution/national-chung-hsing-university" xlink:type="simple">NCHUZOOL</named-content> 15207), <abbrev xmlns:xlink="http://www.w3.org/1999/xlink" xlink:title="male first gonopod" id="ABBRID0E64DI" xlink:type="simple">G1</abbrev> in straight form <bold>A</bold> left <abbrev xmlns:xlink="http://www.w3.org/1999/xlink" xlink:title="male first gonopod" id="ABBRID0EF5DI" xlink:type="simple">G1</abbrev>, ventral view <bold>B</bold> left <abbrev xmlns:xlink="http://www.w3.org/1999/xlink" xlink:title="male first gonopod" id="ABBRID0EL5DI" xlink:type="simple">G1</abbrev>, dorsal view <bold>C</bold> left <abbrev xmlns:xlink="http://www.w3.org/1999/xlink" xlink:title="male first gonopod" id="ABBRID0ER5DI" xlink:type="simple">G1</abbrev> terminal joint, dorsal view. Scale bars: 1 mm. Arrow indicates the keel-like projection on the distal inner edge of the terminal segment.</p></caption><graphic xmlns:xlink="http://www.w3.org/1999/xlink" xlink:href="zookeys-1179-169_article-106718__-g007.jpg" position="float" orientation="portrait" xlink:type="simple" id="oo_904113.jpg"><uri content-type="original_file" xlink:type="simple">https://binary.pensoft.net/fig/904113</uri></graphic></fig><p>This new species includes clades from eastern Taiwan (E1, E2, SE and S, see Fig. <xref ref-type="fig" rid="F1">1</xref>) that are genetically distinct from <italic><tp:taxon-name><tp:taxon-name-part taxon-name-part-type="genus" reg="Candidiopotamon">C.</tp:taxon-name-part><tp:taxon-name-part taxon-name-part-type="species" reg="rathbuni">rathbuni</tp:taxon-name-part></tp:taxon-name></italic> from western Taiwan (NW, W and SW) (Table <xref ref-type="table" rid="T2">2</xref>, Fig. <xref ref-type="fig" rid="F2">2</xref>), with a reliable character of <abbrev xmlns:xlink="http://www.w3.org/1999/xlink" xlink:title="male first gonopod" id="ABBRID0ET6DI" xlink:type="simple">G1</abbrev> also separating the two species (see above). Within <italic><tp:taxon-name><tp:taxon-name-part taxon-name-part-type="genus" reg="Candidiopotamon">C.</tp:taxon-name-part><tp:taxon-name-part taxon-name-part-type="species" reg="penglai">penglai</tp:taxon-name-part></tp:taxon-name></italic> sp. nov., there are two forms of the curvature in <abbrev xmlns:xlink="http://www.w3.org/1999/xlink" xlink:title="male first gonopod" id="ABBRID0EDAAK" xlink:type="simple">G1</abbrev>, with the bent form found in the E1, E2 and SE clades, and the straight form in the S clade (Fig. <xref ref-type="fig" rid="F1">1</xref>; see Discussion).</p></tp:treatment-sec><tp:treatment-sec><!--Section generated to contain objects referenced in tp:taxon-treatment.--><fig id="F4" position="float" orientation="portrait"><object-id xmlns:xlink="http://www.w3.org/1999/xlink" content-type="doi" xlink:type="simple">10.3897/zookeys.1179.106718.figure4</object-id><object-id xmlns:xlink="http://www.w3.org/1999/xlink" content-type="arpha" xlink:type="simple">268F6E7C-2FF8-5F42-ACBD-D0D8453D78DA</object-id><label>Figure 4.</label><caption><p>Color in life of <italic><tp:taxon-name><tp:taxon-name-part taxon-name-part-type="genus" reg="Candidiopotamon">Candidiopotamon</tp:taxon-name-part><tp:taxon-name-part taxon-name-part-type="species" reg="rathbuni">rathbuni</tp:taxon-name-part></tp:taxon-name></italic> (De Man, 1914) (<bold>A, B</bold>) and <italic><tp:taxon-name><tp:taxon-name-part taxon-name-part-type="genus" reg="Candidiopotamon">Candidiopotamon</tp:taxon-name-part><tp:taxon-name-part taxon-name-part-type="species" reg="penglai">penglai</tp:taxon-name-part></tp:taxon-name></italic> sp. nov. (<bold>C–F</bold>). <bold>A, C, E</bold> overall dorsal view <bold>B, D, F</bold> overall ventral view <bold>A, B</bold><named-content xmlns:xlink="http://www.w3.org/1999/xlink" content-type="dwc:institutional_code" xlink:title="Department of Life Science, National Chung Hsing University" xlink:href="http://grbio.org/institution/national-chung-hsing-university" xlink:type="simple">NCHUZOOL</named-content> 15181 (male, 28.0 × 23.9 mm, Rihyuetan, Nantou, western Taiwan) <bold>C, D</bold><named-content xmlns:xlink="http://www.w3.org/1999/xlink" content-type="dwc:institutional_code" xlink:title="Department of Life Science, National Chung Hsing University" xlink:href="http://grbio.org/institution/national-chung-hsing-university" xlink:type="simple">NCHUZOOL</named-content> 15204 (male, 39.7 × 34.4 mm, Nanrenshan, Pingtung, southern Taiwan); <named-content xmlns:xlink="http://www.w3.org/1999/xlink" content-type="dwc:institutional_code" xlink:title="Department of Life Science, National Chung Hsing University" xlink:href="http://grbio.org/institution/national-chung-hsing-university" xlink:type="simple">NCHUZOOL</named-content> 15224 (paratype male, 36.4 × 30.9 mm, Liyu Lake, Shoufeng, Hualien, eastern Taiwan).</p></caption><graphic xmlns:xlink="http://www.w3.org/1999/xlink" xlink:href="zookeys-1179-169_article-106718__-g004.jpg" position="float" orientation="portrait" xlink:type="simple" id="oo_904110.jpg"><uri content-type="original_file" xlink:type="simple">https://binary.pensoft.net/fig/904110</uri></graphic></fig><fig id="F5" position="float" orientation="portrait"><object-id xmlns:xlink="http://www.w3.org/1999/xlink" content-type="doi" xlink:type="simple">10.3897/zookeys.1179.106718.figure5</object-id><object-id xmlns:xlink="http://www.w3.org/1999/xlink" content-type="arpha" xlink:type="simple">6FCE4DA2-1041-5277-9440-F0C1AC791A34</object-id><label>Figure 5.</label><caption><p>Color in life of <italic><tp:taxon-name><tp:taxon-name-part taxon-name-part-type="genus" reg="Candidiopotamon">Candidiopotamon</tp:taxon-name-part><tp:taxon-name-part taxon-name-part-type="species" reg="rathbuni">rathbuni</tp:taxon-name-part></tp:taxon-name></italic> (De Man, 1914) (<bold>A–D</bold>) and <italic><tp:taxon-name><tp:taxon-name-part taxon-name-part-type="genus" reg="Candidiopotamon">Candidiopotamon</tp:taxon-name-part><tp:taxon-name-part taxon-name-part-type="species" reg="penglai">penglai</tp:taxon-name-part></tp:taxon-name></italic> sp. nov. (<bold>E–H</bold>). <bold>A, B</bold><named-content xmlns:xlink="http://www.w3.org/1999/xlink" content-type="dwc:institutional_code" xlink:title="Department of Life Science, National Chung Hsing University" xlink:href="http://grbio.org/institution/national-chung-hsing-university" xlink:type="simple">NCHUZOOL</named-content> 15194 (male, 35.4 × 31. 2 mm, Tai-an, Miaoli, northwestern Taiwan) <bold>C</bold><named-content xmlns:xlink="http://www.w3.org/1999/xlink" content-type="dwc:institutional_code" xlink:title="Department of Life Science, National Chung Hsing University" xlink:href="http://grbio.org/institution/national-chung-hsing-university" xlink:type="simple">NCHUZOOL</named-content> 15211 (male, 24.8 × 22.1 mm, Dongshih, Taichung, western Taiwan) <bold>D</bold><named-content xmlns:xlink="http://www.w3.org/1999/xlink" content-type="dwc:institutional_code" xlink:title="Department of Life Science, National Chung Hsing University" xlink:href="http://grbio.org/institution/national-chung-hsing-university" xlink:type="simple">NCHUZOOL</named-content> 15181 (male, 28.0 × 23.9 mm, Rihyuetan, Nantou, western Taiwan) <bold>E, F</bold><named-content xmlns:xlink="http://www.w3.org/1999/xlink" content-type="dwc:institutional_code" xlink:title="Department of Life Science, National Chung Hsing University" xlink:href="http://grbio.org/institution/national-chung-hsing-university" xlink:type="simple">NCHUZOOL</named-content> 15204 (2 males, 39.7 × 34.4 mm, 40.6 × 34.3 mm, Nanrenshan, Pingtung, southern Taiwan) <bold>G</bold><named-content xmlns:xlink="http://www.w3.org/1999/xlink" content-type="dwc:institutional_code" xlink:title="Department of Life Science, National Chung Hsing University" xlink:href="http://grbio.org/institution/national-chung-hsing-university" xlink:type="simple">NCHUZOOL</named-content> 15224 (paratype male, 36.4 × 30.9 mm, Liyu Lake, Shoufeng, Hualien, eastern Taiwan) <bold>H</bold><named-content xmlns:xlink="http://www.w3.org/1999/xlink" content-type="dwc:institutional_code" xlink:title="Department of Life Science, National Chung Hsing University" xlink:href="http://grbio.org/institution/national-chung-hsing-university" xlink:type="simple">NCHUZOOL</named-content> 15229 (male, 33.1 × 29.7 mm, Jili Lake, Guangfu, Hualien, eastern Taiwan).</p></caption><graphic xmlns:xlink="http://www.w3.org/1999/xlink" xlink:href="zookeys-1179-169_article-106718__-g005.jpg" position="float" orientation="portrait" xlink:type="simple" id="oo_904111.jpg"><uri content-type="original_file" xlink:type="simple">https://binary.pensoft.net/fig/904111</uri></graphic></fig><fig id="F1" position="float" orientation="portrait"><object-id xmlns:xlink="http://www.w3.org/1999/xlink" content-type="doi" xlink:type="simple">10.3897/zookeys.1179.106718.figure1</object-id><object-id xmlns:xlink="http://www.w3.org/1999/xlink" content-type="arpha" xlink:type="simple">1079DE02-E8C4-5841-B6A9-72C59D71E916</object-id><label>Figure 1.</label><caption><p>Collection sites for <italic><tp:taxon-name><tp:taxon-name-part taxon-name-part-type="genus" reg="Candidiopotamon">Candidiopotamon</tp:taxon-name-part><tp:taxon-name-part taxon-name-part-type="species" reg="rathbuni">rathbuni</tp:taxon-name-part></tp:taxon-name></italic> (De Man, 1914) (circles) and <italic><tp:taxon-name><tp:taxon-name-part taxon-name-part-type="genus" reg="Candidiopotamon">Candidiopotamon</tp:taxon-name-part><tp:taxon-name-part taxon-name-part-type="species" reg="penglai">penglai</tp:taxon-name-part></tp:taxon-name></italic> sp. nov. (squares) in Taiwan, as well as other congeners from the Ryukyus, Japan. Different colors indicate sampling sites of clades. Dotted lines indicate the possible biogeographic boundaries between clades NW, W, SW, S, SE, E1, and E2, corresponding to the color in Fig. <xref ref-type="fig" rid="F2">2</xref>; as well as species. The red star and blue star indicate the type localities of <italic><tp:taxon-name><tp:taxon-name-part taxon-name-part-type="genus" reg="Candidiopotamon">C.</tp:taxon-name-part><tp:taxon-name-part taxon-name-part-type="species" reg="rathbuni">rathbuni</tp:taxon-name-part></tp:taxon-name></italic> and <italic><tp:taxon-name><tp:taxon-name-part taxon-name-part-type="genus" reg="Candidiopotamon">C.</tp:taxon-name-part><tp:taxon-name-part taxon-name-part-type="species" reg="penglai">penglai</tp:taxon-name-part></tp:taxon-name></italic> sp. nov., respectively. Three forms of male left <abbrev xmlns:xlink="http://www.w3.org/1999/xlink" xlink:title="male first gonopod" id="ABBRID0EKPAI" xlink:type="simple">G1</abbrev> are shown for clades in <italic><tp:taxon-name><tp:taxon-name-part taxon-name-part-type="genus" reg="Candidiopotamon">C.</tp:taxon-name-part><tp:taxon-name-part taxon-name-part-type="species" reg="rathbuni">rathbuni</tp:taxon-name-part></tp:taxon-name></italic> and two forms for clades in <italic><tp:taxon-name><tp:taxon-name-part taxon-name-part-type="genus" reg="Candidiopotamon">C.</tp:taxon-name-part><tp:taxon-name-part taxon-name-part-type="species" reg="penglai">penglai</tp:taxon-name-part></tp:taxon-name></italic> sp. nov.</p></caption><graphic xmlns:xlink="http://www.w3.org/1999/xlink" xlink:href="zookeys-1179-169_article-106718__-g001.jpg" position="float" orientation="portrait" xlink:type="simple" id="oo_904107.jpg"><uri content-type="original_file" xlink:type="simple">https://binary.pensoft.net/fig/904107</uri></graphic></fig><fig id="F2" position="float" orientation="portrait"><object-id xmlns:xlink="http://www.w3.org/1999/xlink" content-type="doi" xlink:type="simple">10.3897/zookeys.1179.106718.figure2</object-id><object-id xmlns:xlink="http://www.w3.org/1999/xlink" content-type="arpha" xlink:type="simple">BCBD7CF5-9FFE-5AE6-AC53-BF0FD179C770</object-id><label>Figure 2.</label><caption><p>A Bayesian inference (<abbrev xmlns:xlink="http://www.w3.org/1999/xlink" xlink:title="Bayesian inference" id="ABBRID0EL3AI" xlink:type="simple">BI</abbrev>) tree for <italic><tp:taxon-name><tp:taxon-name-part taxon-name-part-type="genus" reg="Candidiopotamon">Candidiopotamon</tp:taxon-name-part><tp:taxon-name-part taxon-name-part-type="species" reg="rathbuni">rathbuni</tp:taxon-name-part></tp:taxon-name></italic> (De Man, 1914) and <italic><tp:taxon-name><tp:taxon-name-part taxon-name-part-type="genus" reg="Candidiopotamon">Candidiopotamon</tp:taxon-name-part><tp:taxon-name-part taxon-name-part-type="species" reg="penglai">penglai</tp:taxon-name-part></tp:taxon-name></italic> sp. nov., as well as outgroups, based on the combined 16S rDNA and cytochrome oxidase I. Probability values at the nodes represent support values for <abbrev xmlns:xlink="http://www.w3.org/1999/xlink" xlink:title="Bayesian inference" id="ABBRID0EF4AI" xlink:type="simple">BI</abbrev> and maximum likelihood (<abbrev xmlns:xlink="http://www.w3.org/1999/xlink" xlink:title="maximum likelihood" id="ABBRID0EJ4AI" xlink:type="simple">ML</abbrev>). For haplotype names, see Table <xref ref-type="table" rid="T1">1</xref>. The color of clades corresponds to the color of collection sites in Fig. <xref ref-type="fig" rid="F1">1</xref>, which are also shown as the numbers in parenthesis after the haplotype names.</p></caption><graphic xmlns:xlink="http://www.w3.org/1999/xlink" xlink:href="zookeys-1179-169_article-106718__-g002.jpg" position="float" orientation="portrait" xlink:type="simple" id="oo_904108.jpg"><uri content-type="original_file" xlink:type="simple">https://binary.pensoft.net/fig/904108</uri></graphic></fig><fig id="F3" position="float" orientation="portrait"><object-id xmlns:xlink="http://www.w3.org/1999/xlink" content-type="doi" xlink:type="simple">10.3897/zookeys.1179.106718.figure3</object-id><object-id xmlns:xlink="http://www.w3.org/1999/xlink" content-type="arpha" xlink:type="simple">E801654E-5DAD-561C-A8F6-0CA73E7E6440</object-id><label>Figure 3.</label><caption><p><italic><tp:taxon-name><tp:taxon-name-part taxon-name-part-type="genus" reg="Candidiopotamon">Candidiopotamon</tp:taxon-name-part><tp:taxon-name-part taxon-name-part-type="species" reg="rathbuni">rathbuni</tp:taxon-name-part></tp:taxon-name></italic> (De Man, 1914): male (44.6 × 36.8 mm) from Chiayi, western Taiwan (<abbrev xmlns:xlink="http://www.w3.org/1999/xlink" xlink:title="Ryukyu University Museum" id="ABBRID0ELVCI" xlink:type="simple">RUMF</abbrev>-ZC-86) (<bold>A</bold>–<bold>E</bold>); male (35.4 × 31.2 mm) from Miaoli, northwestern Taiwan (<named-content xmlns:xlink="http://www.w3.org/1999/xlink" content-type="dwc:institutional_code" xlink:title="Department of Life Science, National Chung Hsing University" xlink:href="http://grbio.org/institution/national-chung-hsing-university" xlink:type="simple">NCHUZOOL</named-content> 15194) (<bold>F1</bold>); male (36.7 × 31.1 mm) from Chiayi, western Taiwan (<named-content xmlns:xlink="http://www.w3.org/1999/xlink" content-type="dwc:institutional_code" xlink:title="Department of Life Science, National Chung Hsing University" xlink:href="http://grbio.org/institution/national-chung-hsing-university" xlink:type="simple">NCHUZOOL</named-content> 15205) (<bold>F2</bold>); male (36.3 × 30.7 mm) from Taiwu, Pingtung, southwestern Taiwan (<named-content xmlns:xlink="http://www.w3.org/1999/xlink" content-type="dwc:institutional_code" xlink:title="Department of Life Science, National Chung Hsing University" xlink:href="http://grbio.org/institution/national-chung-hsing-university" xlink:type="simple">NCHUZOOL</named-content> 15199) (<bold>F3</bold>). <bold>A</bold> carapace, dorsal view <bold>B</bold> carapace, frontal view <bold>C</bold> male major chela, outer view <bold>D1</bold> left <abbrev xmlns:xlink="http://www.w3.org/1999/xlink" xlink:title="male first gonopod" id="ABBRID0ENWCI" xlink:type="simple">G1</abbrev>, ventral view <bold>D2</bold> left <abbrev xmlns:xlink="http://www.w3.org/1999/xlink" xlink:title="male first gonopod" id="ABBRID0ETWCI" xlink:type="simple">G1</abbrev>, dorsal view <bold>D3</bold> left <abbrev xmlns:xlink="http://www.w3.org/1999/xlink" xlink:title="male first gonopod" id="ABBRID0EZWCI" xlink:type="simple">G1</abbrev> terminal segment, dorsal view <bold>E</bold> left <abbrev xmlns:xlink="http://www.w3.org/1999/xlink" xlink:title="male second gonopod" id="ABBRID0E6WCI" xlink:type="simple">G2</abbrev><bold>F1–3</bold> left G1s terminal segment, dorsal view. Scale bars: 10 mm (<bold>A</bold>–<bold>C</bold>); 2 mm (<bold>D</bold>–<bold>F</bold>). Arrow indicates the keel-like projection on the distal inner edge of the terminal segment.</p></caption><graphic xmlns:xlink="http://www.w3.org/1999/xlink" xlink:href="zookeys-1179-169_article-106718__-g003.jpg" position="float" orientation="portrait" xlink:type="simple" id="oo_904109.jpg"><uri content-type="original_file" xlink:type="simple">https://binary.pensoft.net/fig/904109</uri></graphic></fig><table-wrap id="T2" position="float" orientation="portrait"><label>Table 2.</label><caption><p>Matrix of percentage pairwise nucleotide divergences with <abbrev xmlns:xlink="http://www.w3.org/1999/xlink" xlink:title="Kimura 2-parameter" id="ABBRID0EJBBI" xlink:type="simple">K2P</abbrev> distance and the number of <abbrev xmlns:xlink="http://www.w3.org/1999/xlink" xlink:title="basepairs" id="ABBRID0ENBBI" xlink:type="simple">bp</abbrev> differences based on <abbrev xmlns:xlink="http://www.w3.org/1999/xlink" xlink:title="cytochrome oxidase subunit I" id="ABBRID0ERBBI" xlink:type="simple">COI</abbrev> within and between clades of <italic><tp:taxon-name><tp:taxon-name-part taxon-name-part-type="genus" reg="Candidiopotamon">Candidiopotamon</tp:taxon-name-part></tp:taxon-name></italic> species from Taiwan (see Table <xref ref-type="table" rid="T1">1</xref>). In the right half, lower-left values are <abbrev xmlns:xlink="http://www.w3.org/1999/xlink" xlink:title="Kimura 2-parameter" id="ABBRID0EACBI" xlink:type="simple">K2P</abbrev> distance and upper-right ones are <abbrev xmlns:xlink="http://www.w3.org/1999/xlink" xlink:title="basepairs" id="ABBRID0EECBI" xlink:type="simple">bp</abbrev> differences. Values of the range are given in parentheses.</p></caption><table id="TID0EHTBK" rules="all"><tbody><tr><th rowspan="3" colspan="2"/><th rowspan="1" colspan="2">Within clade</th><th rowspan="1" colspan="9">Between clades</th></tr><tr><th rowspan="2" colspan="1">Nucleotide divergence</th><th rowspan="2" colspan="1"><abbrev xmlns:xlink="http://www.w3.org/1999/xlink" xlink:title="basepairs" id="ABBRID0E5CBI" xlink:type="simple">bp</abbrev> difference</th><th rowspan="1" colspan="3">
                  <italic>
                    <tp:taxon-name><tp:taxon-name-part taxon-name-part-type="genus" reg="Candidiopotamon">C.</tp:taxon-name-part><tp:taxon-name-part taxon-name-part-type="species" reg="rathbuni">rathbuni</tp:taxon-name-part></tp:taxon-name>
                  </italic>
                </th><th rowspan="1" colspan="4">
                  <italic>
                    <tp:taxon-name><tp:taxon-name-part taxon-name-part-type="genus" reg="Candidiopotamon">C.</tp:taxon-name-part><tp:taxon-name-part taxon-name-part-type="species" reg="penglai">penglai</tp:taxon-name-part></tp:taxon-name>
                  </italic>
                </th><th rowspan="2" colspan="1">
                  <italic>
                    <tp:taxon-name><tp:taxon-name-part taxon-name-part-type="genus" reg="Candidiopotamon">C.</tp:taxon-name-part><tp:taxon-name-part taxon-name-part-type="species" reg="rathbuni">rathbuni</tp:taxon-name-part></tp:taxon-name>
                  </italic>
                </th><th rowspan="2" colspan="1">
                  <italic>
                    <tp:taxon-name><tp:taxon-name-part taxon-name-part-type="genus" reg="Candidiopotamon">C.</tp:taxon-name-part><tp:taxon-name-part taxon-name-part-type="species" reg="penglai">penglai</tp:taxon-name-part></tp:taxon-name>
                  </italic>
                </th></tr><tr><th rowspan="1" colspan="1">NW</th><th rowspan="1" colspan="1">W</th><th rowspan="1" colspan="1">SW</th><th rowspan="1" colspan="1">S</th><th rowspan="1" colspan="1">SE</th><th rowspan="1" colspan="1">E1</th><th rowspan="1" colspan="1">E2</th></tr><tr><td rowspan="3" colspan="1">
                  <bold>
                    <italic>
                      <tp:taxon-name><tp:taxon-name-part taxon-name-part-type="genus" reg="Candidiopotamon">C.</tp:taxon-name-part><tp:taxon-name-part taxon-name-part-type="species" reg="rathbuni">rathbuni</tp:taxon-name-part></tp:taxon-name>
                    </italic>
                  </bold>
                </td><td rowspan="1" colspan="1">NW</td><td rowspan="1" colspan="1">0.59 (0–1.54)</td><td rowspan="1" colspan="1">3.85 (0–10)</td><td rowspan="1" colspan="1"/><td rowspan="1" colspan="1">33.86 (25–43)</td><td rowspan="1" colspan="1">38.64 (35–44)</td><td rowspan="1" colspan="1">73.55 (69–80)</td><td rowspan="1" colspan="1">74.67 (72–81)</td><td rowspan="1" colspan="1">72.4 (69–78)</td><td rowspan="1" colspan="1">72.73 (71–76)</td><td rowspan="1" colspan="1"/><td rowspan="1" colspan="1"/></tr><tr><td rowspan="1" colspan="1">W</td><td rowspan="1" colspan="1">1.96 (0–3.93)</td><td rowspan="1" colspan="1">12.6 (0–25)</td><td rowspan="1" colspan="1">5.37 (3.92 –6.92)</td><td rowspan="1" colspan="1"/><td rowspan="1" colspan="1">37.17 (29–46)</td><td rowspan="1" colspan="1">70.93 (65–76)</td><td rowspan="1" colspan="1">72.1 (66–79)</td><td rowspan="1" colspan="1">69.75 (67–75)</td><td rowspan="1" colspan="1">70.63 (68–73)</td><td rowspan="1" colspan="1"/><td rowspan="1" colspan="1"/></tr><tr><td rowspan="1" colspan="1">SW</td><td rowspan="1" colspan="1">0.89 (0–1.85)</td><td rowspan="1" colspan="1">5.83 (0–12)</td><td rowspan="1" colspan="1">6.16 (5.54 –7.07)</td><td rowspan="1" colspan="1">5.95 (4.58 –7.45)</td><td rowspan="1" colspan="1"/><td rowspan="1" colspan="1">73.05 (66–79)</td><td rowspan="1" colspan="1">73.22 (68–78)</td><td rowspan="1" colspan="1">71.62 (69–75)</td><td rowspan="1" colspan="1">72.58 (70–74)</td><td rowspan="1" colspan="1"/><td rowspan="1" colspan="1"/></tr><tr><td rowspan="4" colspan="1">
                  <bold>
                    <italic>
                      <tp:taxon-name><tp:taxon-name-part taxon-name-part-type="genus" reg="Candidiopotamon">C.</tp:taxon-name-part><tp:taxon-name-part taxon-name-part-type="species" reg="penglai">penglai</tp:taxon-name-part></tp:taxon-name>
                    </italic>
                  </bold>
                </td><td rowspan="1" colspan="1">S</td><td rowspan="1" colspan="1">1.36 (0–2.16)</td><td rowspan="1" colspan="1">8.81 (0–14)</td><td rowspan="1" colspan="1">12.25 (11.41 –13.48)</td><td rowspan="1" colspan="1">11.83 (10.72 –12.79)</td><td rowspan="1" colspan="1">12.19 (10.89 –13.34)</td><td rowspan="1" colspan="1"/><td rowspan="1" colspan="1">22.14 (18–28)</td><td rowspan="1" colspan="1">18.19 (15–21)</td><td rowspan="1" colspan="1">12.81 (11–15)</td><td rowspan="1" colspan="1"/><td rowspan="1" colspan="1"/></tr><tr><td rowspan="1" colspan="1">SE</td><td rowspan="1" colspan="1">1.12 (0–2.17)</td><td rowspan="1" colspan="1">7.25 (0–14)</td><td rowspan="1" colspan="1">12.45 (11.93 –13.65)</td><td rowspan="1" colspan="1">12.05 (10.9 –13.32)</td><td rowspan="1" colspan="1">12.23 (11.26 –13.13)</td><td rowspan="1" colspan="1">3.46 (2.79 –4.41)</td><td rowspan="1" colspan="1"/><td rowspan="1" colspan="1">22.18 (17–27)</td><td rowspan="1" colspan="1">21.83 (20–25)</td><td rowspan="1" colspan="1"/><td rowspan="1" colspan="1"/></tr><tr><td rowspan="1" colspan="1">E1</td><td rowspan="1" colspan="1">0.54 (0–1.07)</td><td rowspan="1" colspan="1">3.55 (0–7)</td><td rowspan="1" colspan="1">12.04 (11.41 –13.09)</td><td rowspan="1" colspan="1">11.61 (11.1 –12.6)</td><td rowspan="1" colspan="1">11.93 (11.44 –12.57)</td><td rowspan="1" colspan="1">2.83 (2.32 –3.28)</td><td rowspan="1" colspan="1">3.47 (2.64 –4.24)</td><td rowspan="1" colspan="1"/><td rowspan="1" colspan="1">13.83 (12–16)</td><td rowspan="1" colspan="1"/><td rowspan="1" colspan="1"/></tr><tr><td rowspan="1" colspan="1">E2</td><td rowspan="1" colspan="1">0</td><td rowspan="1" colspan="1">0</td><td rowspan="1" colspan="1">12.11 (11.79 –12.72)</td><td rowspan="1" colspan="1">11.79 (11.3 –12.24)</td><td rowspan="1" colspan="1">12.11 (11.62 –12.38)</td><td rowspan="1" colspan="1">2.06 (1.7 –3.28)</td><td rowspan="1" colspan="1">3.41 (3.12 –3.92)</td><td rowspan="1" colspan="1">2.15 (1.86 –2.49)</td><td rowspan="1" colspan="1"/><td rowspan="1" colspan="1"/><td rowspan="1" colspan="1"/></tr><tr><td rowspan="1" colspan="1">
                  <bold>
                    <italic>
                      <tp:taxon-name><tp:taxon-name-part taxon-name-part-type="genus" reg="Candidiopotamon">C.</tp:taxon-name-part><tp:taxon-name-part taxon-name-part-type="species" reg="rathbuni">rathbuni</tp:taxon-name-part></tp:taxon-name>
                    </italic>
                  </bold>
                </td><td rowspan="1" colspan="1"/><td rowspan="1" colspan="1">4.18 (0–7.45)</td><td rowspan="1" colspan="1">26.34 (0–46)</td><td rowspan="1" colspan="1"/><td rowspan="1" colspan="1"/><td rowspan="1" colspan="1"/><td rowspan="1" colspan="1"/><td rowspan="1" colspan="1"/><td rowspan="1" colspan="1"/><td rowspan="1" colspan="1"/><td rowspan="1" colspan="1"/><td rowspan="1" colspan="1">72.34 (65–81)</td></tr><tr><td rowspan="1" colspan="1">
                  <bold>
                    <italic>
                      <tp:taxon-name><tp:taxon-name-part taxon-name-part-type="genus" reg="Candidiopotamon">C.</tp:taxon-name-part><tp:taxon-name-part taxon-name-part-type="species" reg="penglai">penglai</tp:taxon-name-part></tp:taxon-name>
                    </italic>
                  </bold>
                </td><td rowspan="1" colspan="1"/><td rowspan="1" colspan="1">2.53 (0–4.41)</td><td rowspan="1" colspan="1">16.26 (0–28)</td><td rowspan="1" colspan="1"/><td rowspan="1" colspan="1"/><td rowspan="1" colspan="1"/><td rowspan="1" colspan="1"/><td rowspan="1" colspan="1"/><td rowspan="1" colspan="1"/><td rowspan="1" colspan="1"/><td rowspan="1" colspan="1">12.06 (10.72 –13.65)</td><td rowspan="1" colspan="1"/></tr></tbody></table></table-wrap><table-wrap id="T1" position="float" orientation="portrait"><label>Table 1.</label><caption><p>Haplotypes of 16S and <abbrev xmlns:xlink="http://www.w3.org/1999/xlink" xlink:title="cytochrome oxidase subunit I" id="ABBRID0EWKAC" xlink:type="simple">COI</abbrev> of <italic><tp:taxon-name><tp:taxon-name-part taxon-name-part-type="genus" reg="Candidiopotamon">Candidiopotamon</tp:taxon-name-part><tp:taxon-name-part taxon-name-part-type="species" reg="rathbuni">rathbuni</tp:taxon-name-part></tp:taxon-name></italic> (De Man, 1914) and <italic><tp:taxon-name><tp:taxon-name-part taxon-name-part-type="genus" reg="Candidiopotamon">Candidiopotamon</tp:taxon-name-part><tp:taxon-name-part taxon-name-part-type="species" reg="penglai">penglai</tp:taxon-name-part></tp:taxon-name></italic> sp. nov. collected from different populations of Taiwan, as well as the outgroups from the Ryukyus. Numbers within square brackets correspond to localities in Fig. <xref ref-type="fig" rid="F1">1</xref>. R., river; Co., county.</p></caption><table id="TID0EKMBI" rules="all"><tbody><tr><th rowspan="1" colspan="1">Species and clades</th><th rowspan="1" colspan="1">Localities</th><th rowspan="1" colspan="1">Catalog no. of <named-content xmlns:xlink="http://www.w3.org/1999/xlink" content-type="dwc:institutional_code" xlink:title="Department of Life Science, National Chung Hsing University" xlink:href="http://grbio.org/institution/national-chung-hsing-university" xlink:type="simple">NCHUZOOL</named-content> (unless indicated)</th><th rowspan="1" colspan="1">Sample size</th><th rowspan="1" colspan="1">16S</th><th rowspan="1" colspan="1">Access. nos.</th><th rowspan="1" colspan="1">
                  <abbrev xmlns:xlink="http://www.w3.org/1999/xlink" xlink:title="cytochrome oxidase subunit I" id="ABBRID0EUMAC" xlink:type="simple">COI</abbrev>
                </th><th rowspan="1" colspan="1">Access. nos.</th></tr><tr><td rowspan="1" colspan="8">
                  <bold>
                    <italic>
                      <tp:taxon-name><tp:taxon-name-part taxon-name-part-type="genus" reg="Candidiopotamon">C.</tp:taxon-name-part><tp:taxon-name-part taxon-name-part-type="species" reg="rathbuni">rathbuni</tp:taxon-name-part></tp:taxon-name>
                    </italic>
                  </bold>
                </td></tr><tr><td rowspan="1" colspan="8">
                  <bold>NW clade</bold>
                </td></tr><tr><td rowspan="15" colspan="1"/><td rowspan="1" colspan="1">New Taipei City (Wulai [1])</td><td rowspan="1" colspan="1">13146</td><td rowspan="1" colspan="1">1</td><td rowspan="1" colspan="1">NW1</td><td rowspan="1" colspan="1">
                  <ext-link xmlns:xlink="http://www.w3.org/1999/xlink" xlink:href="AB208590" ext-link-type="gen" xlink:type="simple">AB208590</ext-link>
                </td><td rowspan="1" colspan="1">NW1-C</td><td rowspan="1" colspan="1">
                  <ext-link xmlns:xlink="http://www.w3.org/1999/xlink" xlink:href="AB625764" ext-link-type="gen" xlink:type="simple">AB625764</ext-link>
                </td></tr><tr><td rowspan="1" colspan="1">New Taipei City (Wulai [1])</td><td rowspan="1" colspan="1">15189</td><td rowspan="1" colspan="1">1</td><td rowspan="1" colspan="1">NW2</td><td rowspan="1" colspan="1">
                  <ext-link xmlns:xlink="http://www.w3.org/1999/xlink" xlink:href="AB208589" ext-link-type="gen" xlink:type="simple">AB208589</ext-link>
                </td><td rowspan="1" colspan="1">NW2-C</td><td rowspan="1" colspan="1">
                  <ext-link xmlns:xlink="http://www.w3.org/1999/xlink" xlink:href="OR344947" ext-link-type="gen" xlink:type="simple">OR344947</ext-link>
                </td></tr><tr><td rowspan="1" colspan="1">New Taipei City (Sansia [2])</td><td rowspan="1" colspan="1">12956</td><td rowspan="1" colspan="1">2</td><td rowspan="1" colspan="1">NW3</td><td rowspan="1" colspan="1"><ext-link xmlns:xlink="http://www.w3.org/1999/xlink" xlink:href="OR346841" ext-link-type="gen" xlink:type="simple">OR346841</ext-link>, <ext-link xmlns:xlink="http://www.w3.org/1999/xlink" xlink:href="OR346842" ext-link-type="gen" xlink:type="simple">OR346842</ext-link></td><td rowspan="1" colspan="1">NW3-C</td><td rowspan="1" colspan="1"><ext-link xmlns:xlink="http://www.w3.org/1999/xlink" xlink:href="OR344948" ext-link-type="gen" xlink:type="simple">OR344948</ext-link>, <ext-link xmlns:xlink="http://www.w3.org/1999/xlink" xlink:href="OR344949" ext-link-type="gen" xlink:type="simple">OR344949</ext-link></td></tr><tr><td rowspan="1" colspan="1">New Taipei City (Wulai [1]); Hsinchu Co. (Guansi [5]; Jianshih [6]; Wufong [8])</td><td rowspan="1" colspan="1">13146; 12927; 12915; 12914</td><td rowspan="1" colspan="1">5</td><td rowspan="1" colspan="1">NW4</td><td rowspan="1" colspan="1"><ext-link xmlns:xlink="http://www.w3.org/1999/xlink" xlink:href="AB208591" ext-link-type="gen" xlink:type="simple">AB208591</ext-link>, <ext-link xmlns:xlink="http://www.w3.org/1999/xlink" xlink:href="AB208591" ext-link-type="gen" xlink:type="simple">AB208591</ext-link>, <ext-link xmlns:xlink="http://www.w3.org/1999/xlink" xlink:href="AB208591" ext-link-type="gen" xlink:type="simple">AB208591</ext-link>, <ext-link xmlns:xlink="http://www.w3.org/1999/xlink" xlink:href="AB208591" ext-link-type="gen" xlink:type="simple">AB208591</ext-link>, <ext-link xmlns:xlink="http://www.w3.org/1999/xlink" xlink:href="AB208591" ext-link-type="gen" xlink:type="simple">AB208591</ext-link></td><td rowspan="1" colspan="1">NW4-C1</td><td rowspan="1" colspan="1"><ext-link xmlns:xlink="http://www.w3.org/1999/xlink" xlink:href="OR344950" ext-link-type="gen" xlink:type="simple">OR344950</ext-link>, <ext-link xmlns:xlink="http://www.w3.org/1999/xlink" xlink:href="OR344951" ext-link-type="gen" xlink:type="simple">OR344951</ext-link>, <ext-link xmlns:xlink="http://www.w3.org/1999/xlink" xlink:href="AB433579" ext-link-type="gen" xlink:type="simple">AB433579</ext-link>, <ext-link xmlns:xlink="http://www.w3.org/1999/xlink" xlink:href="OR344952" ext-link-type="gen" xlink:type="simple">OR344952</ext-link>, <ext-link xmlns:xlink="http://www.w3.org/1999/xlink" xlink:href="OR344953" ext-link-type="gen" xlink:type="simple">OR344953</ext-link></td></tr><tr><td rowspan="1" colspan="1">Taoyuan (Dongyanshan, Fusing [3])</td><td rowspan="1" colspan="1">12955</td><td rowspan="1" colspan="1">2</td><td rowspan="1" colspan="1">NW4</td><td rowspan="1" colspan="1"><ext-link xmlns:xlink="http://www.w3.org/1999/xlink" xlink:href="OR346843" ext-link-type="gen" xlink:type="simple">OR346843</ext-link>, <ext-link xmlns:xlink="http://www.w3.org/1999/xlink" xlink:href="OR346844" ext-link-type="gen" xlink:type="simple">OR346844</ext-link></td><td rowspan="1" colspan="1">NW4-C2</td><td rowspan="1" colspan="1"><ext-link xmlns:xlink="http://www.w3.org/1999/xlink" xlink:href="OR344954" ext-link-type="gen" xlink:type="simple">OR344954</ext-link>, <ext-link xmlns:xlink="http://www.w3.org/1999/xlink" xlink:href="OR344955" ext-link-type="gen" xlink:type="simple">OR344955</ext-link></td></tr><tr><td rowspan="1" colspan="1">Taoyuan (Baling, Fusing [4])</td><td rowspan="1" colspan="1">12954</td><td rowspan="1" colspan="1">1</td><td rowspan="1" colspan="1">NW4</td><td rowspan="1" colspan="1">
                  <ext-link xmlns:xlink="http://www.w3.org/1999/xlink" xlink:href="OR346845" ext-link-type="gen" xlink:type="simple">OR346845</ext-link>
                </td><td rowspan="1" colspan="1">NW4-C3</td><td rowspan="1" colspan="1">
                  <ext-link xmlns:xlink="http://www.w3.org/1999/xlink" xlink:href="OR344956" ext-link-type="gen" xlink:type="simple">OR344956</ext-link>
                </td></tr><tr><td rowspan="1" colspan="1">Hsinchu Co. (Beipu [7]); Miaoli (Baguali, Tai-an [9])</td><td rowspan="1" colspan="1">12917; 12916</td><td rowspan="1" colspan="1">2</td><td rowspan="1" colspan="1">NW4</td><td rowspan="1" colspan="1"><ext-link xmlns:xlink="http://www.w3.org/1999/xlink" xlink:href="AB208591" ext-link-type="gen" xlink:type="simple">AB208591</ext-link>, <ext-link xmlns:xlink="http://www.w3.org/1999/xlink" xlink:href="AB208591" ext-link-type="gen" xlink:type="simple">AB208591</ext-link></td><td rowspan="1" colspan="1">NW4-C4</td><td rowspan="1" colspan="1"><ext-link xmlns:xlink="http://www.w3.org/1999/xlink" xlink:href="OR344957" ext-link-type="gen" xlink:type="simple">OR344957</ext-link>, <ext-link xmlns:xlink="http://www.w3.org/1999/xlink" xlink:href="OR344958" ext-link-type="gen" xlink:type="simple">OR344958</ext-link></td></tr><tr><td rowspan="1" colspan="1">Hsinchu Co. (Beipu [7])</td><td rowspan="1" colspan="1">12917</td><td rowspan="1" colspan="1">1</td><td rowspan="1" colspan="1">NW4</td><td rowspan="1" colspan="1">
                  <ext-link xmlns:xlink="http://www.w3.org/1999/xlink" xlink:href="AB208591" ext-link-type="gen" xlink:type="simple">AB208591</ext-link>
                </td><td rowspan="1" colspan="1">NW4-C5</td><td rowspan="1" colspan="1">
                  <ext-link xmlns:xlink="http://www.w3.org/1999/xlink" xlink:href="OR344959" ext-link-type="gen" xlink:type="simple">OR344959</ext-link>
                </td></tr><tr><td rowspan="1" colspan="1">Miaoli (Erbensong [10])</td><td rowspan="1" colspan="1">15193</td><td rowspan="1" colspan="1">1</td><td rowspan="1" colspan="1">NW4</td><td rowspan="1" colspan="1">
                  <ext-link xmlns:xlink="http://www.w3.org/1999/xlink" xlink:href="AB208591" ext-link-type="gen" xlink:type="simple">AB208591</ext-link>
                </td><td rowspan="1" colspan="1">NW4-C6</td><td rowspan="1" colspan="1">
                  <ext-link xmlns:xlink="http://www.w3.org/1999/xlink" xlink:href="OR344960" ext-link-type="gen" xlink:type="simple">OR344960</ext-link>
                </td></tr><tr><td rowspan="1" colspan="1">Hsinchu Co. (Jianshih [6])</td><td rowspan="1" colspan="1">12904</td><td rowspan="1" colspan="1">1</td><td rowspan="1" colspan="1">NW5</td><td rowspan="1" colspan="1">
                  <ext-link xmlns:xlink="http://www.w3.org/1999/xlink" xlink:href="AB208592" ext-link-type="gen" xlink:type="simple">AB208592</ext-link>
                </td><td rowspan="1" colspan="1">NW5-C</td><td rowspan="1" colspan="1">
                  <ext-link xmlns:xlink="http://www.w3.org/1999/xlink" xlink:href="OR344961" ext-link-type="gen" xlink:type="simple">OR344961</ext-link>
                </td></tr><tr><td rowspan="1" colspan="1">Miaoli (Baguali, Tai-an [9])</td><td rowspan="1" colspan="1">12916</td><td rowspan="1" colspan="1">1</td><td rowspan="1" colspan="1">NW6</td><td rowspan="1" colspan="1">
                  <ext-link xmlns:xlink="http://www.w3.org/1999/xlink" xlink:href="AB208593" ext-link-type="gen" xlink:type="simple">AB208593</ext-link>
                </td><td rowspan="1" colspan="1">NW4-6</td><td rowspan="1" colspan="1">
                  <ext-link xmlns:xlink="http://www.w3.org/1999/xlink" xlink:href="OR344962" ext-link-type="gen" xlink:type="simple">OR344962</ext-link>
                </td></tr><tr><td rowspan="1" colspan="1">Taichung (Dongshih [11])</td><td rowspan="1" colspan="1">12918</td><td rowspan="1" colspan="1">1</td><td rowspan="1" colspan="1">NW7</td><td rowspan="1" colspan="1">
                  <ext-link xmlns:xlink="http://www.w3.org/1999/xlink" xlink:href="AB208594" ext-link-type="gen" xlink:type="simple">AB208594</ext-link>
                </td><td rowspan="1" colspan="1">NW7-C1</td><td rowspan="1" colspan="1">
                  <ext-link xmlns:xlink="http://www.w3.org/1999/xlink" xlink:href="OR344963" ext-link-type="gen" xlink:type="simple">OR344963</ext-link>
                </td></tr><tr><td rowspan="1" colspan="1">Taichung (Dongshih [11])</td><td rowspan="1" colspan="1">12918</td><td rowspan="1" colspan="1">1</td><td rowspan="1" colspan="1">NW7</td><td rowspan="1" colspan="1">
                  <ext-link xmlns:xlink="http://www.w3.org/1999/xlink" xlink:href="AB208595" ext-link-type="gen" xlink:type="simple">AB208595</ext-link>
                </td><td rowspan="1" colspan="1">NW7-C2</td><td rowspan="1" colspan="1">
                  <ext-link xmlns:xlink="http://www.w3.org/1999/xlink" xlink:href="OR344964" ext-link-type="gen" xlink:type="simple">OR344964</ext-link>
                </td></tr><tr><td rowspan="1" colspan="1">Taichung (Dongshih [11)</td><td rowspan="1" colspan="1">12918</td><td rowspan="1" colspan="1">1</td><td rowspan="1" colspan="1">NW7</td><td rowspan="1" colspan="1">
                  <ext-link xmlns:xlink="http://www.w3.org/1999/xlink" xlink:href="AB208596" ext-link-type="gen" xlink:type="simple">AB208596</ext-link>
                </td><td rowspan="1" colspan="1">NW7-C3</td><td rowspan="1" colspan="1">
                  <ext-link xmlns:xlink="http://www.w3.org/1999/xlink" xlink:href="OR344965" ext-link-type="gen" xlink:type="simple">OR344965</ext-link>
                </td></tr><tr><td rowspan="1" colspan="1">Taichung (Guguan [12])</td><td rowspan="1" colspan="1">12941</td><td rowspan="1" colspan="1">1</td><td rowspan="1" colspan="1">NW8</td><td rowspan="1" colspan="1">
                  <ext-link xmlns:xlink="http://www.w3.org/1999/xlink" xlink:href="AB208597" ext-link-type="gen" xlink:type="simple">AB208597</ext-link>
                </td><td rowspan="1" colspan="1">NW8-C</td><td rowspan="1" colspan="1">
                  <ext-link xmlns:xlink="http://www.w3.org/1999/xlink" xlink:href="OR344966" ext-link-type="gen" xlink:type="simple">OR344966</ext-link>
                </td></tr><tr><td rowspan="1" colspan="8">
                  <bold>W clade</bold>
                </td></tr><tr><td rowspan="18" colspan="1"/><td rowspan="1" colspan="1">Taichung (Caohu, Dali [13]; Taiping [13]); Nantou (Shueili [15])</td><td rowspan="1" colspan="1">12944; 12924; 12902</td><td rowspan="1" colspan="1">3</td><td rowspan="1" colspan="1">W1</td><td rowspan="1" colspan="1"><ext-link xmlns:xlink="http://www.w3.org/1999/xlink" xlink:href="AB208598" ext-link-type="gen" xlink:type="simple">AB208598</ext-link>, <ext-link xmlns:xlink="http://www.w3.org/1999/xlink" xlink:href="AB208598" ext-link-type="gen" xlink:type="simple">AB208598</ext-link></td><td rowspan="1" colspan="1">W1-C</td><td rowspan="1" colspan="1"><ext-link xmlns:xlink="http://www.w3.org/1999/xlink" xlink:href="OR344967" ext-link-type="gen" xlink:type="simple">OR344967</ext-link>, <ext-link xmlns:xlink="http://www.w3.org/1999/xlink" xlink:href="OR344968" ext-link-type="gen" xlink:type="simple">OR344968</ext-link>, <ext-link xmlns:xlink="http://www.w3.org/1999/xlink" xlink:href="OR344969" ext-link-type="gen" xlink:type="simple">OR344969</ext-link></td></tr><tr><td rowspan="1" colspan="1">Nantou (Shueili [15])</td><td rowspan="1" colspan="1">17185</td><td rowspan="1" colspan="1">2</td><td rowspan="1" colspan="1">W2</td><td rowspan="1" colspan="1"><ext-link xmlns:xlink="http://www.w3.org/1999/xlink" xlink:href="OR346846" ext-link-type="gen" xlink:type="simple">OR346846</ext-link>, <ext-link xmlns:xlink="http://www.w3.org/1999/xlink" xlink:href="OR346847" ext-link-type="gen" xlink:type="simple">OR346847</ext-link></td><td rowspan="1" colspan="1">W2-C</td><td rowspan="1" colspan="1"><ext-link xmlns:xlink="http://www.w3.org/1999/xlink" xlink:href="OR344970" ext-link-type="gen" xlink:type="simple">OR344970</ext-link>, <ext-link xmlns:xlink="http://www.w3.org/1999/xlink" xlink:href="OR344971" ext-link-type="gen" xlink:type="simple">OR344971</ext-link></td></tr><tr><td rowspan="1" colspan="1">Nantou (Shueili [15])</td><td rowspan="1" colspan="1">12902</td><td rowspan="1" colspan="1">1</td><td rowspan="1" colspan="1">W3</td><td rowspan="1" colspan="1">
                  <ext-link xmlns:xlink="http://www.w3.org/1999/xlink" xlink:href="AB208599" ext-link-type="gen" xlink:type="simple">AB208599</ext-link>
                </td><td rowspan="1" colspan="1">W3-C1</td><td rowspan="1" colspan="1">
                  <ext-link xmlns:xlink="http://www.w3.org/1999/xlink" xlink:href="OR344972" ext-link-type="gen" xlink:type="simple">OR344972</ext-link>
                </td></tr><tr><td rowspan="1" colspan="1">Nantou (Lianhua Pond, Yuchih [14])</td><td rowspan="1" colspan="1">12903</td><td rowspan="1" colspan="1">1</td><td rowspan="1" colspan="1">W3</td><td rowspan="1" colspan="1">
                  <ext-link xmlns:xlink="http://www.w3.org/1999/xlink" xlink:href="AB208599" ext-link-type="gen" xlink:type="simple">AB208599</ext-link>
                </td><td rowspan="1" colspan="1">W3-C2</td><td rowspan="1" colspan="1">
                  <ext-link xmlns:xlink="http://www.w3.org/1999/xlink" xlink:href="OR344973" ext-link-type="gen" xlink:type="simple">OR344973</ext-link>
                </td></tr><tr><td rowspan="1" colspan="1">Nantou (Lianhua Pond, Yuchih [14])</td><td rowspan="1" colspan="1">12903</td><td rowspan="1" colspan="1">1</td><td rowspan="1" colspan="1">W3</td><td rowspan="1" colspan="1">
                  <ext-link xmlns:xlink="http://www.w3.org/1999/xlink" xlink:href="AB208599" ext-link-type="gen" xlink:type="simple">AB208599</ext-link>
                </td><td rowspan="1" colspan="1">W3-C3</td><td rowspan="1" colspan="1">
                  <ext-link xmlns:xlink="http://www.w3.org/1999/xlink" xlink:href="OR344974" ext-link-type="gen" xlink:type="simple">OR344974</ext-link>
                </td></tr><tr><td rowspan="1" colspan="1">Nantou (Shueili [15])</td><td rowspan="1" colspan="1">15187</td><td rowspan="1" colspan="1">1</td><td rowspan="1" colspan="1">W4</td><td rowspan="1" colspan="1">
                  <ext-link xmlns:xlink="http://www.w3.org/1999/xlink" xlink:href="AB208600" ext-link-type="gen" xlink:type="simple">AB208600</ext-link>
                </td><td rowspan="1" colspan="1">W4-C</td><td rowspan="1" colspan="1">
                  <ext-link xmlns:xlink="http://www.w3.org/1999/xlink" xlink:href="OR344975" ext-link-type="gen" xlink:type="simple">OR344975</ext-link>
                </td></tr><tr><td rowspan="1" colspan="1">Nantou (Yapingshan, Sinyi [16])</td><td rowspan="1" colspan="1">12393</td><td rowspan="1" colspan="1">1</td><td rowspan="1" colspan="1">W5</td><td rowspan="1" colspan="1">
                  <ext-link xmlns:xlink="http://www.w3.org/1999/xlink" xlink:href="OR346848" ext-link-type="gen" xlink:type="simple">OR346848</ext-link>
                </td><td rowspan="1" colspan="1">W5-C</td><td rowspan="1" colspan="1">
                  <ext-link xmlns:xlink="http://www.w3.org/1999/xlink" xlink:href="OR344976" ext-link-type="gen" xlink:type="simple">OR344976</ext-link>
                </td></tr><tr><td rowspan="1" colspan="1">Chiayi Co. (Guanhua, Jhuci [17])</td><td rowspan="1" colspan="1">12942</td><td rowspan="1" colspan="1">1</td><td rowspan="1" colspan="1">W6</td><td rowspan="1" colspan="1">
                  <ext-link xmlns:xlink="http://www.w3.org/1999/xlink" xlink:href="AB208601" ext-link-type="gen" xlink:type="simple">AB208601</ext-link>
                </td><td rowspan="1" colspan="1">W6-C1</td><td rowspan="1" colspan="1">
                  <ext-link xmlns:xlink="http://www.w3.org/1999/xlink" xlink:href="OR344977" ext-link-type="gen" xlink:type="simple">OR344977</ext-link>
                </td></tr><tr><td rowspan="1" colspan="1">Chiayi Co. (Dabang, Alishan [18])</td><td rowspan="1" colspan="1">13609</td><td rowspan="1" colspan="1">1</td><td rowspan="1" colspan="1">W6</td><td rowspan="1" colspan="1">
                  <ext-link xmlns:xlink="http://www.w3.org/1999/xlink" xlink:href="AB208601" ext-link-type="gen" xlink:type="simple">AB208601</ext-link>
                </td><td rowspan="1" colspan="1">W6-C2</td><td rowspan="1" colspan="1">
                  <ext-link xmlns:xlink="http://www.w3.org/1999/xlink" xlink:href="OR344978" ext-link-type="gen" xlink:type="simple">OR344978</ext-link>
                </td></tr><tr><td rowspan="1" colspan="1">Kaohsiung (Mincyuan, Sanmin [19])</td><td rowspan="1" colspan="1">12921</td><td rowspan="1" colspan="1">2</td><td rowspan="1" colspan="1">W6</td><td rowspan="1" colspan="1"><ext-link xmlns:xlink="http://www.w3.org/1999/xlink" xlink:href="AB208601" ext-link-type="gen" xlink:type="simple">AB208601</ext-link>, <ext-link xmlns:xlink="http://www.w3.org/1999/xlink" xlink:href="AB208601" ext-link-type="gen" xlink:type="simple">AB208601</ext-link></td><td rowspan="1" colspan="1">W6-C3</td><td rowspan="1" colspan="1"><ext-link xmlns:xlink="http://www.w3.org/1999/xlink" xlink:href="OR344979" ext-link-type="gen" xlink:type="simple">OR344979</ext-link>, <ext-link xmlns:xlink="http://www.w3.org/1999/xlink" xlink:href="OR344980" ext-link-type="gen" xlink:type="simple">OR344980</ext-link></td></tr><tr><td rowspan="1" colspan="1">Kaohsiung (Baolai, Liouguei [20])</td><td rowspan="1" colspan="1">12920</td><td rowspan="1" colspan="1">1</td><td rowspan="1" colspan="1">W6</td><td rowspan="1" colspan="1">
                  <ext-link xmlns:xlink="http://www.w3.org/1999/xlink" xlink:href="AB208601" ext-link-type="gen" xlink:type="simple">AB208601</ext-link>
                </td><td rowspan="1" colspan="1">W6-C4</td><td rowspan="1" colspan="1">
                  <ext-link xmlns:xlink="http://www.w3.org/1999/xlink" xlink:href="OR344981" ext-link-type="gen" xlink:type="simple">OR344981</ext-link>
                </td></tr><tr><td rowspan="1" colspan="1">Kaohsiung (Baolai, Liouguei [20])</td><td rowspan="1" colspan="1">12920</td><td rowspan="1" colspan="1">1</td><td rowspan="1" colspan="1">W6</td><td rowspan="1" colspan="1">
                  <ext-link xmlns:xlink="http://www.w3.org/1999/xlink" xlink:href="AB208601" ext-link-type="gen" xlink:type="simple">AB208601</ext-link>
                </td><td rowspan="1" colspan="1">W6-C5</td><td rowspan="1" colspan="1">
                  <ext-link xmlns:xlink="http://www.w3.org/1999/xlink" xlink:href="OR344982" ext-link-type="gen" xlink:type="simple">OR344982</ext-link>
                </td></tr><tr><td rowspan="1" colspan="1">Kaohsiung (Daganshan, Alian [24])</td><td rowspan="1" colspan="1">12919</td><td rowspan="1" colspan="1">2</td><td rowspan="1" colspan="1">W6</td><td rowspan="1" colspan="1"><ext-link xmlns:xlink="http://www.w3.org/1999/xlink" xlink:href="AB208601" ext-link-type="gen" xlink:type="simple">AB208601</ext-link>, <ext-link xmlns:xlink="http://www.w3.org/1999/xlink" xlink:href="AB208601" ext-link-type="gen" xlink:type="simple">AB208601</ext-link></td><td rowspan="1" colspan="1">W6-C6</td><td rowspan="1" colspan="1"><ext-link xmlns:xlink="http://www.w3.org/1999/xlink" xlink:href="OR344983" ext-link-type="gen" xlink:type="simple">OR344983</ext-link>, <ext-link xmlns:xlink="http://www.w3.org/1999/xlink" xlink:href="OR344984" ext-link-type="gen" xlink:type="simple">OR344984</ext-link></td></tr><tr><td rowspan="1" colspan="1">Kaohsiung (Tianliao [23])</td><td rowspan="1" colspan="1">12923</td><td rowspan="1" colspan="1">1</td><td rowspan="1" colspan="1">W6</td><td rowspan="1" colspan="1">
                  <ext-link xmlns:xlink="http://www.w3.org/1999/xlink" xlink:href="AB208601" ext-link-type="gen" xlink:type="simple">AB208601</ext-link>
                </td><td rowspan="1" colspan="1">W6-C7</td><td rowspan="1" colspan="1">
                  <ext-link xmlns:xlink="http://www.w3.org/1999/xlink" xlink:href="OR344985" ext-link-type="gen" xlink:type="simple">OR344985</ext-link>
                </td></tr><tr><td rowspan="1" colspan="1">Kaohsiung (Tianliao [23])</td><td rowspan="1" colspan="1">12923</td><td rowspan="1" colspan="1">1</td><td rowspan="1" colspan="1">W6</td><td rowspan="1" colspan="1">
                  <ext-link xmlns:xlink="http://www.w3.org/1999/xlink" xlink:href="AB208601" ext-link-type="gen" xlink:type="simple">AB208601</ext-link>
                </td><td rowspan="1" colspan="1">W6-C8</td><td rowspan="1" colspan="1">
                  <ext-link xmlns:xlink="http://www.w3.org/1999/xlink" xlink:href="OR344986" ext-link-type="gen" xlink:type="simple">OR344986</ext-link>
                </td></tr><tr><td rowspan="1" colspan="1">Kaohsiung (Chuyunshan, Taoyuan [21])</td><td rowspan="1" colspan="1">12922</td><td rowspan="1" colspan="1">1</td><td rowspan="1" colspan="1">W7</td><td rowspan="1" colspan="1">
                  <ext-link xmlns:xlink="http://www.w3.org/1999/xlink" xlink:href="AB208602" ext-link-type="gen" xlink:type="simple">AB208602</ext-link>
                </td><td rowspan="1" colspan="1">W7-C</td><td rowspan="1" colspan="1">
                  <ext-link xmlns:xlink="http://www.w3.org/1999/xlink" xlink:href="OR344987" ext-link-type="gen" xlink:type="simple">OR344987</ext-link>
                </td></tr><tr><td rowspan="1" colspan="1">Kaohsiung (Meinong [22])</td><td rowspan="1" colspan="1">13368</td><td rowspan="1" colspan="1">1</td><td rowspan="1" colspan="1">W8</td><td rowspan="1" colspan="1">
                  <ext-link xmlns:xlink="http://www.w3.org/1999/xlink" xlink:href="AB208603" ext-link-type="gen" xlink:type="simple">AB208603</ext-link>
                </td><td rowspan="1" colspan="1">W8-C</td><td rowspan="1" colspan="1">
                  <ext-link xmlns:xlink="http://www.w3.org/1999/xlink" xlink:href="OR344988" ext-link-type="gen" xlink:type="simple">OR344988</ext-link>
                </td></tr><tr><td rowspan="1" colspan="1">Pingtung (Ila, Wutai [25]; Jiamu, Wutai [25])</td><td rowspan="1" colspan="1">12928; 12949</td><td rowspan="1" colspan="1">2</td><td rowspan="1" colspan="1">W9</td><td rowspan="1" colspan="1">
                  <ext-link xmlns:xlink="http://www.w3.org/1999/xlink" xlink:href="AB208604" ext-link-type="gen" xlink:type="simple">AB208604</ext-link>
                </td><td rowspan="1" colspan="1">W9-C</td><td rowspan="1" colspan="1"><ext-link xmlns:xlink="http://www.w3.org/1999/xlink" xlink:href="OR344989" ext-link-type="gen" xlink:type="simple">OR344989</ext-link>, <ext-link xmlns:xlink="http://www.w3.org/1999/xlink" xlink:href="OR344990" ext-link-type="gen" xlink:type="simple">OR344990</ext-link></td></tr><tr><td rowspan="1" colspan="8">
                  <bold>SW clade</bold>
                </td></tr><tr><td rowspan="10" colspan="1"/><td rowspan="1" colspan="1">Pingtung (Wutai [26])</td><td rowspan="1" colspan="1">12945</td><td rowspan="1" colspan="1">1</td><td rowspan="1" colspan="1">SW1</td><td rowspan="1" colspan="1">
                  <ext-link xmlns:xlink="http://www.w3.org/1999/xlink" xlink:href="AB208607" ext-link-type="gen" xlink:type="simple">AB208607</ext-link>
                </td><td rowspan="1" colspan="1">SW1-C1</td><td rowspan="1" colspan="1">
                  <ext-link xmlns:xlink="http://www.w3.org/1999/xlink" xlink:href="OR344991" ext-link-type="gen" xlink:type="simple">OR344991</ext-link>
                </td></tr><tr><td rowspan="1" colspan="1">Pingtung (Haocha, Sandimen [27])</td><td rowspan="1" colspan="1">12947</td><td rowspan="1" colspan="1">1</td><td rowspan="1" colspan="1">SW1</td><td rowspan="1" colspan="1">
                  <ext-link xmlns:xlink="http://www.w3.org/1999/xlink" xlink:href="AB208607" ext-link-type="gen" xlink:type="simple">AB208607</ext-link>
                </td><td rowspan="1" colspan="1">SW1-C2</td><td rowspan="1" colspan="1">
                  <ext-link xmlns:xlink="http://www.w3.org/1999/xlink" xlink:href="OR344992" ext-link-type="gen" xlink:type="simple">OR344992</ext-link>
                </td></tr><tr><td rowspan="1" colspan="1">Pingtung (Haocha, Sandimen [27])</td><td rowspan="1" colspan="1">15201</td><td rowspan="1" colspan="1">1</td><td rowspan="1" colspan="1">SW2</td><td rowspan="1" colspan="1">
                  <ext-link xmlns:xlink="http://www.w3.org/1999/xlink" xlink:href="AB208606" ext-link-type="gen" xlink:type="simple">AB208606</ext-link>
                </td><td rowspan="1" colspan="1">SW2-C</td><td rowspan="1" colspan="1">
                  <ext-link xmlns:xlink="http://www.w3.org/1999/xlink" xlink:href="OR344993" ext-link-type="gen" xlink:type="simple">OR344993</ext-link>
                </td></tr><tr><td rowspan="1" colspan="1">Pingtung (Haocha, Sandimen [27])</td><td rowspan="1" colspan="1">15200</td><td rowspan="1" colspan="1">1</td><td rowspan="1" colspan="1">SW3</td><td rowspan="1" colspan="1">
                  <ext-link xmlns:xlink="http://www.w3.org/1999/xlink" xlink:href="AB208608" ext-link-type="gen" xlink:type="simple">AB208608</ext-link>
                </td><td rowspan="1" colspan="1">SW3-C1</td><td rowspan="1" colspan="1">
                  <ext-link xmlns:xlink="http://www.w3.org/1999/xlink" xlink:href="OR344994" ext-link-type="gen" xlink:type="simple">OR344994</ext-link>
                </td></tr><tr><td rowspan="1" colspan="1">Pingtung (Liangshan, Majia [28])</td><td rowspan="1" colspan="1">17184</td><td rowspan="1" colspan="1">1</td><td rowspan="1" colspan="1">SW3</td><td rowspan="1" colspan="1">
                  <ext-link xmlns:xlink="http://www.w3.org/1999/xlink" xlink:href="OR346849" ext-link-type="gen" xlink:type="simple">OR346849</ext-link>
                </td><td rowspan="1" colspan="1">SW3-C2</td><td rowspan="1" colspan="1">
                  <ext-link xmlns:xlink="http://www.w3.org/1999/xlink" xlink:href="OR344995" ext-link-type="gen" xlink:type="simple">OR344995</ext-link>
                </td></tr><tr><td rowspan="1" colspan="1">Pingtung (Taiwu [29])</td><td rowspan="1" colspan="1">12907</td><td rowspan="1" colspan="1">1</td><td rowspan="1" colspan="1">SW4</td><td rowspan="1" colspan="1">
                  <ext-link xmlns:xlink="http://www.w3.org/1999/xlink" xlink:href="AB208605" ext-link-type="gen" xlink:type="simple">AB208605</ext-link>
                </td><td rowspan="1" colspan="1">SW4-C1</td><td rowspan="1" colspan="1">
                  <ext-link xmlns:xlink="http://www.w3.org/1999/xlink" xlink:href="OR344996" ext-link-type="gen" xlink:type="simple">OR344996</ext-link>
                </td></tr><tr><td rowspan="1" colspan="1">Pingtung (Taiwu [29])</td><td rowspan="1" colspan="1">15219</td><td rowspan="1" colspan="1">1</td><td rowspan="1" colspan="1">SW4</td><td rowspan="1" colspan="1">
                  <ext-link xmlns:xlink="http://www.w3.org/1999/xlink" xlink:href="AB208605" ext-link-type="gen" xlink:type="simple">AB208605</ext-link>
                </td><td rowspan="1" colspan="1">SW4-C2</td><td rowspan="1" colspan="1">
                  <ext-link xmlns:xlink="http://www.w3.org/1999/xlink" xlink:href="OR344997" ext-link-type="gen" xlink:type="simple">OR344997</ext-link>
                </td></tr><tr><td rowspan="1" colspan="1">Pingtung (Taiwu [29])</td><td rowspan="1" colspan="1">15219</td><td rowspan="1" colspan="1">1</td><td rowspan="1" colspan="1">SW4</td><td rowspan="1" colspan="1">
                  <ext-link xmlns:xlink="http://www.w3.org/1999/xlink" xlink:href="AB208605" ext-link-type="gen" xlink:type="simple">AB208605</ext-link>
                </td><td rowspan="1" colspan="1">SW4-C3</td><td rowspan="1" colspan="1">
                  <ext-link xmlns:xlink="http://www.w3.org/1999/xlink" xlink:href="OR344998" ext-link-type="gen" xlink:type="simple">OR344998</ext-link>
                </td></tr><tr><td rowspan="1" colspan="1">Pingtung (Laiyi [30])</td><td rowspan="1" colspan="1">12925</td><td rowspan="1" colspan="1">3</td><td rowspan="1" colspan="1">SW4</td><td rowspan="1" colspan="1"><ext-link xmlns:xlink="http://www.w3.org/1999/xlink" xlink:href="AB208605" ext-link-type="gen" xlink:type="simple">AB208605</ext-link>, <ext-link xmlns:xlink="http://www.w3.org/1999/xlink" xlink:href="AB208605" ext-link-type="gen" xlink:type="simple">AB208605</ext-link>, <ext-link xmlns:xlink="http://www.w3.org/1999/xlink" xlink:href="AB208605" ext-link-type="gen" xlink:type="simple">AB208605</ext-link></td><td rowspan="1" colspan="1">SW4-C4</td><td rowspan="1" colspan="1"><ext-link xmlns:xlink="http://www.w3.org/1999/xlink" xlink:href="OR344999" ext-link-type="gen" xlink:type="simple">OR344999</ext-link>, <ext-link xmlns:xlink="http://www.w3.org/1999/xlink" xlink:href="OR345000" ext-link-type="gen" xlink:type="simple">OR345000</ext-link>, <ext-link xmlns:xlink="http://www.w3.org/1999/xlink" xlink:href="OR345001" ext-link-type="gen" xlink:type="simple">OR345001</ext-link></td></tr><tr><td rowspan="1" colspan="1">Pingtung (Lili, Chunrih [31])</td><td rowspan="1" colspan="1">12908</td><td rowspan="1" colspan="1">1</td><td rowspan="1" colspan="1">SW4</td><td rowspan="1" colspan="1">
                  <ext-link xmlns:xlink="http://www.w3.org/1999/xlink" xlink:href="AB208605" ext-link-type="gen" xlink:type="simple">AB208605</ext-link>
                </td><td rowspan="1" colspan="1">SW4-C5</td><td rowspan="1" colspan="1">
                  <ext-link xmlns:xlink="http://www.w3.org/1999/xlink" xlink:href="OR345002" ext-link-type="gen" xlink:type="simple">OR345002</ext-link>
                </td></tr><tr><td rowspan="1" colspan="8">
                  <bold>
                    <italic>
                      <tp:taxon-name><tp:taxon-name-part taxon-name-part-type="genus" reg="Candidiopotamon">C.</tp:taxon-name-part><tp:taxon-name-part taxon-name-part-type="species" reg="penglai">penglai</tp:taxon-name-part></tp:taxon-name>
                    </italic>
                  </bold>
                </td></tr><tr><td rowspan="1" colspan="8">
                  <bold>S clade</bold>
                </td></tr><tr><td rowspan="15" colspan="1"/><td rowspan="1" colspan="1">Pingtung (Jioucijia, Chunrih [32])</td><td rowspan="1" colspan="1">13074</td><td rowspan="1" colspan="1">1</td><td rowspan="1" colspan="1">S1</td><td rowspan="1" colspan="1">
                  <ext-link xmlns:xlink="http://www.w3.org/1999/xlink" xlink:href="AB208609" ext-link-type="gen" xlink:type="simple">AB208609</ext-link>
                </td><td rowspan="1" colspan="1">S1-C1</td><td rowspan="1" colspan="1">
                  <ext-link xmlns:xlink="http://www.w3.org/1999/xlink" xlink:href="OR345003" ext-link-type="gen" xlink:type="simple">OR345003</ext-link>
                </td></tr><tr><td rowspan="1" colspan="1">Pingtung (Jioucijia, Chunrih [32])</td><td rowspan="1" colspan="1">13074</td><td rowspan="1" colspan="1">1</td><td rowspan="1" colspan="1">S1</td><td rowspan="1" colspan="1">
                  <ext-link xmlns:xlink="http://www.w3.org/1999/xlink" xlink:href="AB208609" ext-link-type="gen" xlink:type="simple">AB208609</ext-link>
                </td><td rowspan="1" colspan="1">S1-C2</td><td rowspan="1" colspan="1">
                  <ext-link xmlns:xlink="http://www.w3.org/1999/xlink" xlink:href="AB290649" ext-link-type="gen" xlink:type="simple">AB290649</ext-link>
                </td></tr><tr><td rowspan="1" colspan="1">Pingtung (Nanshihhu R., Shihzih [33]; Cili R., Shihzih [33])</td><td rowspan="1" colspan="1">12939; 12948</td><td rowspan="1" colspan="1">2</td><td rowspan="1" colspan="1">S1</td><td rowspan="1" colspan="1"><ext-link xmlns:xlink="http://www.w3.org/1999/xlink" xlink:href="AB208610" ext-link-type="gen" xlink:type="simple">AB208610</ext-link>, <ext-link xmlns:xlink="http://www.w3.org/1999/xlink" xlink:href="AB208609" ext-link-type="gen" xlink:type="simple">AB208609</ext-link></td><td rowspan="1" colspan="1">S1-C3</td><td rowspan="1" colspan="1"><ext-link xmlns:xlink="http://www.w3.org/1999/xlink" xlink:href="OR345005" ext-link-type="gen" xlink:type="simple">OR345005</ext-link>, <ext-link xmlns:xlink="http://www.w3.org/1999/xlink" xlink:href="OR345006" ext-link-type="gen" xlink:type="simple">OR345006</ext-link></td></tr><tr><td rowspan="1" colspan="1">Pingtung (Fangshan R., Shihzih [34])</td><td rowspan="1" colspan="1">12910</td><td rowspan="1" colspan="1">1</td><td rowspan="1" colspan="1">S1</td><td rowspan="1" colspan="1">
                  <ext-link xmlns:xlink="http://www.w3.org/1999/xlink" xlink:href="AB208611" ext-link-type="gen" xlink:type="simple">AB208611</ext-link>
                </td><td rowspan="1" colspan="1">S1-C4</td><td rowspan="1" colspan="1">
                  <ext-link xmlns:xlink="http://www.w3.org/1999/xlink" xlink:href="OR345007" ext-link-type="gen" xlink:type="simple">OR345007</ext-link>
                </td></tr><tr><td rowspan="1" colspan="1">Pingtung (Maozaikengnei, Hengchun [37])</td><td rowspan="1" colspan="1"><abbrev xmlns:xlink="http://www.w3.org/1999/xlink" xlink:title="Ryukyu University Museum" id="ABBRID0EQYAG" xlink:type="simple">RUMF</abbrev>-ZC-57</td><td rowspan="1" colspan="1">1</td><td rowspan="1" colspan="1">S1</td><td rowspan="1" colspan="1">
                  <ext-link xmlns:xlink="http://www.w3.org/1999/xlink" xlink:href="AB208615" ext-link-type="gen" xlink:type="simple">AB208615</ext-link>
                </td><td rowspan="1" colspan="1">S1-C5</td><td rowspan="1" colspan="1">
                  <ext-link xmlns:xlink="http://www.w3.org/1999/xlink" xlink:href="OR345008" ext-link-type="gen" xlink:type="simple">OR345008</ext-link>
                </td></tr><tr><td rowspan="1" colspan="1">Pingtung (Nanrenshan, Manjhou [38])</td><td rowspan="1" colspan="1">12940</td><td rowspan="1" colspan="1">1</td><td rowspan="1" colspan="1">S1</td><td rowspan="1" colspan="1">
                  <ext-link xmlns:xlink="http://www.w3.org/1999/xlink" xlink:href="AB208615" ext-link-type="gen" xlink:type="simple">AB208615</ext-link>
                </td><td rowspan="1" colspan="1">S1-C6</td><td rowspan="1" colspan="1">
                  <ext-link xmlns:xlink="http://www.w3.org/1999/xlink" xlink:href="OR345009" ext-link-type="gen" xlink:type="simple">OR345009</ext-link>
                </td></tr><tr><td rowspan="1" colspan="1">Taitung (Dawu [39])</td><td rowspan="1" colspan="1">15220; 12943</td><td rowspan="1" colspan="1">2</td><td rowspan="1" colspan="1">S1</td><td rowspan="1" colspan="1"><ext-link xmlns:xlink="http://www.w3.org/1999/xlink" xlink:href="AB208616" ext-link-type="gen" xlink:type="simple">AB208616</ext-link>, <ext-link xmlns:xlink="http://www.w3.org/1999/xlink" xlink:href="AB208616" ext-link-type="gen" xlink:type="simple">AB208616</ext-link></td><td rowspan="1" colspan="1">S1-C7</td><td rowspan="1" colspan="1"><ext-link xmlns:xlink="http://www.w3.org/1999/xlink" xlink:href="OR345010" ext-link-type="gen" xlink:type="simple">OR345010</ext-link>, <ext-link xmlns:xlink="http://www.w3.org/1999/xlink" xlink:href="OR345011" ext-link-type="gen" xlink:type="simple">OR345011</ext-link></td></tr><tr><td rowspan="1" colspan="1">Pingtung (Jioucijia, Chunrih [32])</td><td rowspan="1" colspan="1">13074</td><td rowspan="1" colspan="1">1</td><td rowspan="1" colspan="1">S2</td><td rowspan="1" colspan="1">
                  <ext-link xmlns:xlink="http://www.w3.org/1999/xlink" xlink:href="AB208613" ext-link-type="gen" xlink:type="simple">AB208613</ext-link>
                </td><td rowspan="1" colspan="1">S2-C3</td><td rowspan="1" colspan="1">
                  <ext-link xmlns:xlink="http://www.w3.org/1999/xlink" xlink:href="OR345012" ext-link-type="gen" xlink:type="simple">OR345012</ext-link>
                </td></tr><tr><td rowspan="1" colspan="1">Pingtung (Fangshan R., Shihzih [34])</td><td rowspan="1" colspan="1">12910</td><td rowspan="1" colspan="1">1</td><td rowspan="1" colspan="1">S3</td><td rowspan="1" colspan="1">
                  <ext-link xmlns:xlink="http://www.w3.org/1999/xlink" xlink:href="AB208612" ext-link-type="gen" xlink:type="simple">AB208612</ext-link>
                </td><td rowspan="1" colspan="1">S1-C3</td><td rowspan="1" colspan="1">
                  <ext-link xmlns:xlink="http://www.w3.org/1999/xlink" xlink:href="OR345013" ext-link-type="gen" xlink:type="simple">OR345013</ext-link>
                </td></tr><tr><td rowspan="1" colspan="1">Pingtung (Nanshihhu R., Shihzih [33])</td><td rowspan="1" colspan="1">12939</td><td rowspan="1" colspan="1">1</td><td rowspan="1" colspan="1">S4</td><td rowspan="1" colspan="1">
                  <ext-link xmlns:xlink="http://www.w3.org/1999/xlink" xlink:href="AB208614" ext-link-type="gen" xlink:type="simple">AB208614</ext-link>
                </td><td rowspan="1" colspan="1">S4-C1</td><td rowspan="1" colspan="1">
                  <ext-link xmlns:xlink="http://www.w3.org/1999/xlink" xlink:href="OR345014" ext-link-type="gen" xlink:type="simple">OR345014</ext-link>
                </td></tr><tr><td rowspan="1" colspan="1">Pingtung (Danlu, Shihzih [35])</td><td rowspan="1" colspan="1">12912</td><td rowspan="1" colspan="1">1</td><td rowspan="1" colspan="1">S4</td><td rowspan="1" colspan="1">
                  <ext-link xmlns:xlink="http://www.w3.org/1999/xlink" xlink:href="AB208614" ext-link-type="gen" xlink:type="simple">AB208614</ext-link>
                </td><td rowspan="1" colspan="1">S4-C2</td><td rowspan="1" colspan="1">
                  <ext-link xmlns:xlink="http://www.w3.org/1999/xlink" xlink:href="OR345015" ext-link-type="gen" xlink:type="simple">OR345015</ext-link>
                </td></tr><tr><td rowspan="1" colspan="1">Pingtung (Danlu, Shihzih [35])</td><td rowspan="1" colspan="1">15207</td><td rowspan="1" colspan="1">1</td><td rowspan="1" colspan="1">S4</td><td rowspan="1" colspan="1">
                  <ext-link xmlns:xlink="http://www.w3.org/1999/xlink" xlink:href="AB208614" ext-link-type="gen" xlink:type="simple">AB208614</ext-link>
                </td><td rowspan="1" colspan="1">S4-C3</td><td rowspan="1" colspan="1">
                  <ext-link xmlns:xlink="http://www.w3.org/1999/xlink" xlink:href="OR345016" ext-link-type="gen" xlink:type="simple">OR345016</ext-link>
                </td></tr><tr><td rowspan="1" colspan="1">Pingtung (Sihchong R., Checheng [36])</td><td rowspan="1" colspan="1">
                  <named-content xmlns:xlink="http://www.w3.org/1999/xlink" content-type="dwc:institutional_code" xlink:title="Department of Life Science, National Chung Hsing University" xlink:href="http://grbio.org/institution/national-chung-hsing-university" xlink:type="simple">NCHUZOOL</named-content>
                </td><td rowspan="1" colspan="1">1</td><td rowspan="1" colspan="1">S4</td><td rowspan="1" colspan="1">
                  <ext-link xmlns:xlink="http://www.w3.org/1999/xlink" xlink:href="AB208614" ext-link-type="gen" xlink:type="simple">AB208614</ext-link>
                </td><td rowspan="1" colspan="1">S4-C4</td><td rowspan="1" colspan="1">
                  <ext-link xmlns:xlink="http://www.w3.org/1999/xlink" xlink:href="OR345017" ext-link-type="gen" xlink:type="simple">OR345017</ext-link>
                </td></tr><tr><td rowspan="1" colspan="1">Pingtung (Nanrenshan, Manjhou [38])</td><td rowspan="1" colspan="1">
                  <named-content xmlns:xlink="http://www.w3.org/1999/xlink" content-type="dwc:institutional_code" xlink:title="Department of Life Science, National Chung Hsing University" xlink:href="http://grbio.org/institution/national-chung-hsing-university" xlink:type="simple">NCHUZOOL</named-content>
                </td><td rowspan="1" colspan="1">1</td><td rowspan="1" colspan="1">S4</td><td rowspan="1" colspan="1">
                  <ext-link xmlns:xlink="http://www.w3.org/1999/xlink" xlink:href="AB208614" ext-link-type="gen" xlink:type="simple">AB208614</ext-link>
                </td><td rowspan="1" colspan="1">S4-C5</td><td rowspan="1" colspan="1">
                  <ext-link xmlns:xlink="http://www.w3.org/1999/xlink" xlink:href="OR345018" ext-link-type="gen" xlink:type="simple">OR345018</ext-link>
                </td></tr><tr><td rowspan="1" colspan="1">Pingtung (Nanrenshan, Manjhou [38])</td><td rowspan="1" colspan="1">15215</td><td rowspan="1" colspan="1">1</td><td rowspan="1" colspan="1">S4</td><td rowspan="1" colspan="1">
                  <ext-link xmlns:xlink="http://www.w3.org/1999/xlink" xlink:href="OR346850" ext-link-type="gen" xlink:type="simple">OR346850</ext-link>
                </td><td rowspan="1" colspan="1">S4-C6</td><td rowspan="1" colspan="1">
                  <ext-link xmlns:xlink="http://www.w3.org/1999/xlink" xlink:href="OR345019" ext-link-type="gen" xlink:type="simple">OR345019</ext-link>
                </td></tr><tr><td rowspan="1" colspan="8">
                  <bold>SE clade</bold>
                </td></tr><tr><td rowspan="15" colspan="1"/><td rowspan="1" colspan="1">Taitung (Taiban, Daren [40])</td><td rowspan="1" colspan="1">
                  <named-content xmlns:xlink="http://www.w3.org/1999/xlink" content-type="dwc:institutional_code" xlink:title="Department of Life Science, National Chung Hsing University" xlink:href="http://grbio.org/institution/national-chung-hsing-university" xlink:type="simple">NCHUZOOL</named-content>
                </td><td rowspan="1" colspan="1">1</td><td rowspan="1" colspan="1">SE1</td><td rowspan="1" colspan="1">
                  <ext-link xmlns:xlink="http://www.w3.org/1999/xlink" xlink:href="AB208617" ext-link-type="gen" xlink:type="simple">AB208617</ext-link>
                </td><td rowspan="1" colspan="1">SE1-C1</td><td rowspan="1" colspan="1">
                  <ext-link xmlns:xlink="http://www.w3.org/1999/xlink" xlink:href="OR345020" ext-link-type="gen" xlink:type="simple">OR345020</ext-link>
                </td></tr><tr><td rowspan="1" colspan="1">Taitung (Taiban, Daren [40])</td><td rowspan="1" colspan="1">15218</td><td rowspan="1" colspan="1">1</td><td rowspan="1" colspan="1">SE1</td><td rowspan="1" colspan="1">
                  <ext-link xmlns:xlink="http://www.w3.org/1999/xlink" xlink:href="AB208617" ext-link-type="gen" xlink:type="simple">AB208617</ext-link>
                </td><td rowspan="1" colspan="1">SE1-C2</td><td rowspan="1" colspan="1">
                  <ext-link xmlns:xlink="http://www.w3.org/1999/xlink" xlink:href="AB551394" ext-link-type="gen" xlink:type="simple">AB551394</ext-link>
                </td></tr><tr><td rowspan="1" colspan="1">Taitung (Taiban, Daren [40])</td><td rowspan="1" colspan="1">15218</td><td rowspan="1" colspan="1">1</td><td rowspan="1" colspan="1">SE1</td><td rowspan="1" colspan="1">
                  <ext-link xmlns:xlink="http://www.w3.org/1999/xlink" xlink:href="AB208617" ext-link-type="gen" xlink:type="simple">AB208617</ext-link>
                </td><td rowspan="1" colspan="1">SE1-C3</td><td rowspan="1" colspan="1">
                  <ext-link xmlns:xlink="http://www.w3.org/1999/xlink" xlink:href="OR345022" ext-link-type="gen" xlink:type="simple">OR345022</ext-link>
                </td></tr><tr><td rowspan="1" colspan="1">Taitung (Jhihben [42]; Taimali [41])</td><td rowspan="1" colspan="1">12929; 12931</td><td rowspan="1" colspan="1">2</td><td rowspan="1" colspan="1">SE1</td><td rowspan="1" colspan="1"><ext-link xmlns:xlink="http://www.w3.org/1999/xlink" xlink:href="AB208617" ext-link-type="gen" xlink:type="simple">AB208617</ext-link>, <ext-link xmlns:xlink="http://www.w3.org/1999/xlink" xlink:href="AB208617" ext-link-type="gen" xlink:type="simple">AB208617</ext-link></td><td rowspan="1" colspan="1">SE1-C4</td><td rowspan="1" colspan="1"><ext-link xmlns:xlink="http://www.w3.org/1999/xlink" xlink:href="OR345023" ext-link-type="gen" xlink:type="simple">OR345023</ext-link>, <ext-link xmlns:xlink="http://www.w3.org/1999/xlink" xlink:href="OR345024" ext-link-type="gen" xlink:type="simple">OR345024</ext-link></td></tr><tr><td rowspan="1" colspan="1">Taitung (Taimali [41])</td><td rowspan="1" colspan="1">12953</td><td rowspan="1" colspan="1">2</td><td rowspan="1" colspan="1">SE1</td><td rowspan="1" colspan="1"><ext-link xmlns:xlink="http://www.w3.org/1999/xlink" xlink:href="OR346851" ext-link-type="gen" xlink:type="simple">OR346851</ext-link>, <ext-link xmlns:xlink="http://www.w3.org/1999/xlink" xlink:href="OR346852" ext-link-type="gen" xlink:type="simple">OR346852</ext-link></td><td rowspan="1" colspan="1">SE1-C5</td><td rowspan="1" colspan="1"><ext-link xmlns:xlink="http://www.w3.org/1999/xlink" xlink:href="OR345025" ext-link-type="gen" xlink:type="simple">OR345025</ext-link>, <ext-link xmlns:xlink="http://www.w3.org/1999/xlink" xlink:href="OR345026" ext-link-type="gen" xlink:type="simple">OR345026</ext-link></td></tr><tr><td rowspan="1" colspan="1">Taitung (Jhihben [42])</td><td rowspan="1" colspan="1">12929</td><td rowspan="1" colspan="1">1</td><td rowspan="1" colspan="1">SE1</td><td rowspan="1" colspan="1">
                  <ext-link xmlns:xlink="http://www.w3.org/1999/xlink" xlink:href="AB208617" ext-link-type="gen" xlink:type="simple">AB208617</ext-link>
                </td><td rowspan="1" colspan="1">SE1-C6</td><td rowspan="1" colspan="1">
                  <ext-link xmlns:xlink="http://www.w3.org/1999/xlink" xlink:href="OR345027" ext-link-type="gen" xlink:type="simple">OR345027</ext-link>
                </td></tr><tr><td rowspan="1" colspan="1">Taitung (Lijia, Beinan [43])</td><td rowspan="1" colspan="1">15160</td><td rowspan="1" colspan="1">1</td><td rowspan="1" colspan="1">SE1</td><td rowspan="1" colspan="1">
                  <ext-link xmlns:xlink="http://www.w3.org/1999/xlink" xlink:href="AB208617" ext-link-type="gen" xlink:type="simple">AB208617</ext-link>
                </td><td rowspan="1" colspan="1">SE1-C7</td><td rowspan="1" colspan="1">
                  <ext-link xmlns:xlink="http://www.w3.org/1999/xlink" xlink:href="OR345028" ext-link-type="gen" xlink:type="simple">OR345028</ext-link>
                </td></tr><tr><td rowspan="1" colspan="1">Taitung (Lijia, Beinan [43])</td><td rowspan="1" colspan="1">12933</td><td rowspan="1" colspan="1">1</td><td rowspan="1" colspan="1">SE1</td><td rowspan="1" colspan="1">
                  <ext-link xmlns:xlink="http://www.w3.org/1999/xlink" xlink:href="AB208617" ext-link-type="gen" xlink:type="simple">AB208617</ext-link>
                </td><td rowspan="1" colspan="1">SE1-C8</td><td rowspan="1" colspan="1">
                  <ext-link xmlns:xlink="http://www.w3.org/1999/xlink" xlink:href="OR345029" ext-link-type="gen" xlink:type="simple">OR345029</ext-link>
                </td></tr><tr><td rowspan="1" colspan="1">Taitung (Jhihben [42]</td><td rowspan="1" colspan="1">12986</td><td rowspan="1" colspan="1">1</td><td rowspan="1" colspan="1">SE2</td><td rowspan="1" colspan="1">
                  <ext-link xmlns:xlink="http://www.w3.org/1999/xlink" xlink:href="OR346853" ext-link-type="gen" xlink:type="simple">OR346853</ext-link>
                </td><td rowspan="1" colspan="1">SE2-C</td><td rowspan="1" colspan="1">
                  <ext-link xmlns:xlink="http://www.w3.org/1999/xlink" xlink:href="OR345030" ext-link-type="gen" xlink:type="simple">OR345030</ext-link>
                </td></tr><tr><td rowspan="1" colspan="1">Taitung (Taimali) [41]</td><td rowspan="1" colspan="1">12931</td><td rowspan="1" colspan="1">1</td><td rowspan="1" colspan="1">SE3</td><td rowspan="1" colspan="1">
                  <ext-link xmlns:xlink="http://www.w3.org/1999/xlink" xlink:href="AB208618" ext-link-type="gen" xlink:type="simple">AB208618</ext-link>
                </td><td rowspan="1" colspan="1">SE3-C1</td><td rowspan="1" colspan="1">
                  <ext-link xmlns:xlink="http://www.w3.org/1999/xlink" xlink:href="OR345031" ext-link-type="gen" xlink:type="simple">OR345031</ext-link>
                </td></tr><tr><td rowspan="1" colspan="1">Taitung (Taimali) [41]</td><td rowspan="1" colspan="1">12931</td><td rowspan="1" colspan="1">1</td><td rowspan="1" colspan="1">SE3</td><td rowspan="1" colspan="1">
                  <ext-link xmlns:xlink="http://www.w3.org/1999/xlink" xlink:href="AB208618" ext-link-type="gen" xlink:type="simple">AB208618</ext-link>
                </td><td rowspan="1" colspan="1">SE3-C2</td><td rowspan="1" colspan="1">
                  <ext-link xmlns:xlink="http://www.w3.org/1999/xlink" xlink:href="OR345032" ext-link-type="gen" xlink:type="simple">OR345032</ext-link>
                </td></tr><tr><td rowspan="1" colspan="1">Taitung (Taimali) [41]</td><td rowspan="1" colspan="1">12931</td><td rowspan="1" colspan="1">1</td><td rowspan="1" colspan="1">SE3</td><td rowspan="1" colspan="1">
                  <ext-link xmlns:xlink="http://www.w3.org/1999/xlink" xlink:href="AB208618" ext-link-type="gen" xlink:type="simple">AB208618</ext-link>
                </td><td rowspan="1" colspan="1">SE3-C3</td><td rowspan="1" colspan="1">
                  <ext-link xmlns:xlink="http://www.w3.org/1999/xlink" xlink:href="OR345033" ext-link-type="gen" xlink:type="simple">OR345033</ext-link>
                </td></tr><tr><td rowspan="1" colspan="1">Taitung (Taimali) [41]</td><td rowspan="1" colspan="1">12931</td><td rowspan="1" colspan="1">1</td><td rowspan="1" colspan="1">SE3</td><td rowspan="1" colspan="1">
                  <ext-link xmlns:xlink="http://www.w3.org/1999/xlink" xlink:href="AB208618" ext-link-type="gen" xlink:type="simple">AB208618</ext-link>
                </td><td rowspan="1" colspan="1">SE3-C4</td><td rowspan="1" colspan="1">
                  <ext-link xmlns:xlink="http://www.w3.org/1999/xlink" xlink:href="OR345034" ext-link-type="gen" xlink:type="simple">OR345034</ext-link>
                </td></tr><tr><td rowspan="1" colspan="1">Taitung (Hongye, Yanping [44])</td><td rowspan="1" colspan="1">12937</td><td rowspan="1" colspan="1">1</td><td rowspan="1" colspan="1">SE4</td><td rowspan="1" colspan="1">
                  <ext-link xmlns:xlink="http://www.w3.org/1999/xlink" xlink:href="AB208619" ext-link-type="gen" xlink:type="simple">AB208619</ext-link>
                </td><td rowspan="1" colspan="1">SE4-C</td><td rowspan="1" colspan="1">
                  <ext-link xmlns:xlink="http://www.w3.org/1999/xlink" xlink:href="OR345035" ext-link-type="gen" xlink:type="simple">OR345035</ext-link>
                </td></tr><tr><td rowspan="1" colspan="1">Taitung (Hongye, Yanping [44])</td><td rowspan="1" colspan="1">12937</td><td rowspan="1" colspan="1">1</td><td rowspan="1" colspan="1">SE5</td><td rowspan="1" colspan="1">
                  <ext-link xmlns:xlink="http://www.w3.org/1999/xlink" xlink:href="AB208620" ext-link-type="gen" xlink:type="simple">AB208620</ext-link>
                </td><td rowspan="1" colspan="1">SE5-C</td><td rowspan="1" colspan="1">
                  <ext-link xmlns:xlink="http://www.w3.org/1999/xlink" xlink:href="OR345036" ext-link-type="gen" xlink:type="simple">OR345036</ext-link>
                </td></tr><tr><td rowspan="1" colspan="1"/><td rowspan="1" colspan="1">Taitung (Hongye, Yanping [44])</td><td rowspan="1" colspan="1">12937</td><td rowspan="1" colspan="1">1</td><td rowspan="1" colspan="1">SE6</td><td rowspan="1" colspan="1">
                  <ext-link xmlns:xlink="http://www.w3.org/1999/xlink" xlink:href="AB208621" ext-link-type="gen" xlink:type="simple">AB208621</ext-link>
                </td><td rowspan="1" colspan="1">SE6-C</td><td rowspan="1" colspan="1">
                  <ext-link xmlns:xlink="http://www.w3.org/1999/xlink" xlink:href="OR345037" ext-link-type="gen" xlink:type="simple">OR345037</ext-link>
                </td></tr><tr><td rowspan="1" colspan="8">
                  <bold>E1 clade</bold>
                </td></tr><tr><td rowspan="10" colspan="1"/><td rowspan="1" colspan="1">Taitung (Luming R., Yanping [45]); Hualien (Jingpu, Fengbin [50])</td><td rowspan="1" colspan="1">12934; 12909</td><td rowspan="1" colspan="1">3</td><td rowspan="1" colspan="1">E1</td><td rowspan="1" colspan="1"><ext-link xmlns:xlink="http://www.w3.org/1999/xlink" xlink:href="AB208626" ext-link-type="gen" xlink:type="simple">AB208626</ext-link>, <ext-link xmlns:xlink="http://www.w3.org/1999/xlink" xlink:href="AB208626" ext-link-type="gen" xlink:type="simple">AB208626</ext-link>, <ext-link xmlns:xlink="http://www.w3.org/1999/xlink" xlink:href="AB208622" ext-link-type="gen" xlink:type="simple">AB208622</ext-link></td><td rowspan="1" colspan="1">E1-C1</td><td rowspan="1" colspan="1"><ext-link xmlns:xlink="http://www.w3.org/1999/xlink" xlink:href="OR345038" ext-link-type="gen" xlink:type="simple">OR345038</ext-link>, <ext-link xmlns:xlink="http://www.w3.org/1999/xlink" xlink:href="OR345039" ext-link-type="gen" xlink:type="simple">OR345039</ext-link>, <ext-link xmlns:xlink="http://www.w3.org/1999/xlink" xlink:href="OR345040" ext-link-type="gen" xlink:type="simple">OR345040</ext-link></td></tr><tr><td rowspan="1" colspan="1">Taitung (Taiyuan, Donghe [48])</td><td rowspan="1" colspan="1">12936</td><td rowspan="1" colspan="1">1</td><td rowspan="1" colspan="1">E1</td><td rowspan="1" colspan="1">
                  <ext-link xmlns:xlink="http://www.w3.org/1999/xlink" xlink:href="AB208622" ext-link-type="gen" xlink:type="simple">AB208622</ext-link>
                </td><td rowspan="1" colspan="1">E1-C3</td><td rowspan="1" colspan="1">
                  <ext-link xmlns:xlink="http://www.w3.org/1999/xlink" xlink:href="OR345041" ext-link-type="gen" xlink:type="simple">OR345041</ext-link>
                </td></tr><tr><td rowspan="1" colspan="1">Taitung (Luanshan, Yanping [47])</td><td rowspan="1" colspan="1">15212</td><td rowspan="1" colspan="1">1</td><td rowspan="1" colspan="1">E1</td><td rowspan="1" colspan="1">
                  <ext-link xmlns:xlink="http://www.w3.org/1999/xlink" xlink:href="AB208624" ext-link-type="gen" xlink:type="simple">AB208624</ext-link>
                </td><td rowspan="1" colspan="1">E1-C4</td><td rowspan="1" colspan="1">
                  <ext-link xmlns:xlink="http://www.w3.org/1999/xlink" xlink:href="OR345042" ext-link-type="gen" xlink:type="simple">OR345042</ext-link>
                </td></tr><tr><td rowspan="1" colspan="1">Taitung (Chenggong, Sansian [49])</td><td rowspan="1" colspan="1">17183</td><td rowspan="1" colspan="1">1</td><td rowspan="1" colspan="1">E1</td><td rowspan="1" colspan="1">
                  <ext-link xmlns:xlink="http://www.w3.org/1999/xlink" xlink:href="OR346854" ext-link-type="gen" xlink:type="simple">OR346854</ext-link>
                </td><td rowspan="1" colspan="1">E1-C5</td><td rowspan="1" colspan="1">
                  <ext-link xmlns:xlink="http://www.w3.org/1999/xlink" xlink:href="OR345043" ext-link-type="gen" xlink:type="simple">OR345043</ext-link>
                </td></tr><tr><td rowspan="1" colspan="1">Taitung (Jiafeng, Beinan [45])</td><td rowspan="1" colspan="1">
                  <named-content xmlns:xlink="http://www.w3.org/1999/xlink" content-type="dwc:institutional_code" xlink:title="Department of Life Science, National Chung Hsing University" xlink:href="http://grbio.org/institution/national-chung-hsing-university" xlink:type="simple">NCHUZOOL</named-content>
                </td><td rowspan="1" colspan="1">1</td><td rowspan="1" colspan="1">E2</td><td rowspan="1" colspan="1">
                  <ext-link xmlns:xlink="http://www.w3.org/1999/xlink" xlink:href="AB208625" ext-link-type="gen" xlink:type="simple">AB208625</ext-link>
                </td><td rowspan="1" colspan="1">E2-C</td><td rowspan="1" colspan="1">
                  <ext-link xmlns:xlink="http://www.w3.org/1999/xlink" xlink:href="OR345044" ext-link-type="gen" xlink:type="simple">OR345044</ext-link>
                </td></tr><tr><td rowspan="1" colspan="1">Taitung (Chenggong, Sansian [49])</td><td rowspan="1" colspan="1">15206</td><td rowspan="1" colspan="1">1</td><td rowspan="1" colspan="1">E3</td><td rowspan="1" colspan="1">
                  <ext-link xmlns:xlink="http://www.w3.org/1999/xlink" xlink:href="AB208623" ext-link-type="gen" xlink:type="simple">AB208623</ext-link>
                </td><td rowspan="1" colspan="1">E3-C</td><td rowspan="1" colspan="1">
                  <ext-link xmlns:xlink="http://www.w3.org/1999/xlink" xlink:href="OR345045" ext-link-type="gen" xlink:type="simple">OR345045</ext-link>
                </td></tr><tr><td rowspan="1" colspan="1">Taitung (Wulu, Haiduan [50])</td><td rowspan="1" colspan="1">12950</td><td rowspan="1" colspan="1">1</td><td rowspan="1" colspan="1">E4</td><td rowspan="1" colspan="1">
                  <ext-link xmlns:xlink="http://www.w3.org/1999/xlink" xlink:href="OR346855" ext-link-type="gen" xlink:type="simple">OR346855</ext-link>
                </td><td rowspan="1" colspan="1">E4-C</td><td rowspan="1" colspan="1">
                  <ext-link xmlns:xlink="http://www.w3.org/1999/xlink" xlink:href="OR345046" ext-link-type="gen" xlink:type="simple">OR345046</ext-link>
                </td></tr><tr><td rowspan="1" colspan="1">Hualien (Fuyuan, Rueishuei [51])</td><td rowspan="1" colspan="1">12935</td><td rowspan="1" colspan="1">1</td><td rowspan="1" colspan="1">E1</td><td rowspan="1" colspan="1">
                  <ext-link xmlns:xlink="http://www.w3.org/1999/xlink" xlink:href="AB208622" ext-link-type="gen" xlink:type="simple">AB208622</ext-link>
                </td><td rowspan="1" colspan="1">E1-C2</td><td rowspan="1" colspan="1">
                  <ext-link xmlns:xlink="http://www.w3.org/1999/xlink" xlink:href="OR345047" ext-link-type="gen" xlink:type="simple">OR345047</ext-link>
                </td></tr><tr><td rowspan="1" colspan="1">Hualien (Jili Lake, Guangfu [52])</td><td rowspan="1" colspan="1">15228</td><td rowspan="1" colspan="1">1</td><td rowspan="1" colspan="1">E1</td><td rowspan="1" colspan="1">
                  <ext-link xmlns:xlink="http://www.w3.org/1999/xlink" xlink:href="OR346856" ext-link-type="gen" xlink:type="simple">OR346856</ext-link>
                </td><td rowspan="1" colspan="1">E1-C6</td><td rowspan="1" colspan="1">
                  <ext-link xmlns:xlink="http://www.w3.org/1999/xlink" xlink:href="OR345048" ext-link-type="gen" xlink:type="simple">OR345048</ext-link>
                </td></tr><tr><td rowspan="1" colspan="1">Hualien (Jili Lake, Guangfu [52])</td><td rowspan="1" colspan="1">15227</td><td rowspan="1" colspan="1">1</td><td rowspan="1" colspan="1">E1</td><td rowspan="1" colspan="1">
                  <ext-link xmlns:xlink="http://www.w3.org/1999/xlink" xlink:href="OR346857" ext-link-type="gen" xlink:type="simple">OR346857</ext-link>
                </td><td rowspan="1" colspan="1">E1-C7</td><td rowspan="1" colspan="1">
                  <ext-link xmlns:xlink="http://www.w3.org/1999/xlink" xlink:href="OR345049" ext-link-type="gen" xlink:type="simple">OR345049</ext-link>
                </td></tr><tr><td rowspan="1" colspan="8">
                  <bold>E2 clade</bold>
                </td></tr><tr><td rowspan="1" colspan="1"/><td rowspan="1" colspan="1">Hualien (Shueiyuandi, Shoufeng [53]; Liyu Lake, Shoufeng [54]; Ji-an [55])</td><td rowspan="1" colspan="1"><abbrev xmlns:xlink="http://www.w3.org/1999/xlink" xlink:title="Ryukyu University Museum" id="ABBRID0EJFAI" xlink:type="simple">RUMF</abbrev>-ZC-8165 (paratype); 12952 (paratype); 15213 (paratype); 12932 (paratype); <abbrev xmlns:xlink="http://www.w3.org/1999/xlink" xlink:title="Ryukyu University Museum" id="ABBRID0ENFAI" xlink:type="simple">RUMF</abbrev>-ZC-8164 (paratype); 12951 (holotype)</td><td rowspan="1" colspan="1">6</td><td rowspan="1" colspan="1">E5</td><td rowspan="1" colspan="1"><ext-link xmlns:xlink="http://www.w3.org/1999/xlink" xlink:href="OR346858" ext-link-type="gen" xlink:type="simple">OR346858</ext-link>, <ext-link xmlns:xlink="http://www.w3.org/1999/xlink" xlink:href="OR346859" ext-link-type="gen" xlink:type="simple">OR346859</ext-link>, <ext-link xmlns:xlink="http://www.w3.org/1999/xlink" xlink:href="OR346860" ext-link-type="gen" xlink:type="simple">OR346860</ext-link>, <ext-link xmlns:xlink="http://www.w3.org/1999/xlink" xlink:href="OR346861" ext-link-type="gen" xlink:type="simple">OR346861</ext-link>, <ext-link xmlns:xlink="http://www.w3.org/1999/xlink" xlink:href="OR346862" ext-link-type="gen" xlink:type="simple">OR346862</ext-link>, <ext-link xmlns:xlink="http://www.w3.org/1999/xlink" xlink:href="OR346863" ext-link-type="gen" xlink:type="simple">OR346863</ext-link>, <ext-link xmlns:xlink="http://www.w3.org/1999/xlink" xlink:href="OR346864" ext-link-type="gen" xlink:type="simple">OR346864</ext-link></td><td rowspan="1" colspan="1">E4-C</td><td rowspan="1" colspan="1"><ext-link xmlns:xlink="http://www.w3.org/1999/xlink" xlink:href="OR345050" ext-link-type="gen" xlink:type="simple">OR345050</ext-link>, <ext-link xmlns:xlink="http://www.w3.org/1999/xlink" xlink:href="OR345051" ext-link-type="gen" xlink:type="simple">OR345051</ext-link>, <ext-link xmlns:xlink="http://www.w3.org/1999/xlink" xlink:href="OR345052" ext-link-type="gen" xlink:type="simple">OR345052</ext-link>, <ext-link xmlns:xlink="http://www.w3.org/1999/xlink" xlink:href="OR345053" ext-link-type="gen" xlink:type="simple">OR345053</ext-link>, <ext-link xmlns:xlink="http://www.w3.org/1999/xlink" xlink:href="OR345054" ext-link-type="gen" xlink:type="simple">OR345054</ext-link>, <ext-link xmlns:xlink="http://www.w3.org/1999/xlink" xlink:href="OR345055" ext-link-type="gen" xlink:type="simple">OR345055</ext-link>, <ext-link xmlns:xlink="http://www.w3.org/1999/xlink" xlink:href="OR345056" ext-link-type="gen" xlink:type="simple">OR345056</ext-link></td></tr><tr><td rowspan="1" colspan="1">All localities</td><td rowspan="1" colspan="1"/><td rowspan="1" colspan="1"/><td rowspan="1" colspan="1">112</td><td rowspan="1" colspan="1"/><td rowspan="1" colspan="1"/><td rowspan="1" colspan="1"/><td rowspan="1" colspan="1"/></tr><tr><td rowspan="1" colspan="8">
                  <bold>Outgroups</bold>
                </td></tr><tr><td rowspan="1" colspan="1">
                  <italic>
                    <tp:taxon-name><tp:taxon-name-part taxon-name-part-type="genus" reg="Candidiopotamon">C.</tp:taxon-name-part><tp:taxon-name-part taxon-name-part-type="species" reg="okinawense">okinawense</tp:taxon-name-part></tp:taxon-name>
                  </italic>
                </td><td rowspan="1" colspan="1">Ryukyus, Japan (Okinawa [R1])</td><td rowspan="1" colspan="1"/><td rowspan="1" colspan="1">1</td><td rowspan="1" colspan="1">Co</td><td rowspan="1" colspan="1">
                  <ext-link xmlns:xlink="http://www.w3.org/1999/xlink" xlink:href="AB208627" ext-link-type="gen" xlink:type="simple">AB208627</ext-link>
                </td><td rowspan="1" colspan="1">Co-C</td><td rowspan="1" colspan="1">
                  <ext-link xmlns:xlink="http://www.w3.org/1999/xlink" xlink:href="OR345057" ext-link-type="gen" xlink:type="simple">OR345057</ext-link>
                </td></tr><tr><td rowspan="2" colspan="1"><italic><tp:taxon-name><tp:taxon-name-part taxon-name-part-type="genus" reg="Amamiku">Amamiku</tp:taxon-name-part><tp:taxon-name-part taxon-name-part-type="species" reg="amamense">amamense</tp:taxon-name-part></tp:taxon-name></italic> Naruse, Segawa &amp; Shokita, 2004</td><td rowspan="1" colspan="1">Ryukyus, Japan (Amami [R2])</td><td rowspan="1" colspan="1"/><td rowspan="1" colspan="1">1</td><td rowspan="1" colspan="1">Aa</td><td rowspan="1" colspan="1">
                  <ext-link xmlns:xlink="http://www.w3.org/1999/xlink" xlink:href="AB428457" ext-link-type="gen" xlink:type="simple">AB428457</ext-link>
                </td><td rowspan="1" colspan="1">Aa-C1</td><td rowspan="1" colspan="1">
                  <ext-link xmlns:xlink="http://www.w3.org/1999/xlink" xlink:href="OR345058" ext-link-type="gen" xlink:type="simple">OR345058</ext-link>
                </td></tr><tr><td rowspan="1" colspan="1">Ryukyus, Japan (Amami [R2])</td><td rowspan="1" colspan="1"/><td rowspan="1" colspan="1">1</td><td rowspan="1" colspan="1">Aa</td><td rowspan="1" colspan="1">
                  <ext-link xmlns:xlink="http://www.w3.org/1999/xlink" xlink:href="OR346865" ext-link-type="gen" xlink:type="simple">OR346865</ext-link>
                </td><td rowspan="1" colspan="1">Aa-C2</td><td rowspan="1" colspan="1">
                  <ext-link xmlns:xlink="http://www.w3.org/1999/xlink" xlink:href="OR345059" ext-link-type="gen" xlink:type="simple">OR345059</ext-link>
                </td></tr></tbody></table></table-wrap></tp:treatment-sec><ref-list><ref id="B10"><mixed-citation xmlns:xlink="http://www.w3.org/1999/xlink" xlink:type="simple"><person-group><name name-style="western"><surname>Chiu</surname><given-names>JK</given-names></name></person-group> (<year>1964</year>) <article-title>Prevalence of <italic><tp:taxon-name><tp:taxon-name-part taxon-name-part-type="genus">Paragonimus</tp:taxon-name-part></tp:taxon-name></italic> infection in crab hosts in Taiwan.</article-title><source>Bulletin of the Institute of Zoology, Academia Sinica</source><volume>3</volume>: <fpage>63</fpage>–<lpage>73</lpage>.</mixed-citation></ref><ref id="B48"><mixed-citation xmlns:xlink="http://www.w3.org/1999/xlink" xlink:type="simple"><person-group><name name-style="western"><surname>Minei</surname><given-names>H</given-names></name></person-group> (<year>1974</year>) <article-title>Potamoid crabs of Taiwan, with description of one new species (<tp:taxon-name><tp:taxon-name-part taxon-name-part-type="subphylum">Crustacea</tp:taxon-name-part></tp:taxon-name>, <tp:taxon-name><tp:taxon-name-part taxon-name-part-type="order">Decapoda</tp:taxon-name-part></tp:taxon-name>).</article-title><source>Journal of the Faculty of Agriculture, Kyushu University</source><volume>18</volume>(<issue>4</issue>): <fpage>239</fpage>–<lpage>251</lpage>. <ext-link xlink:href="10.5109/22860" ext-link-type="doi" xlink:type="simple">https://doi.org/10.5109/22860</ext-link></mixed-citation></ref><ref id="B99"><mixed-citation xmlns:xlink="http://www.w3.org/1999/xlink" xlink:type="simple"><person-group><name name-style="western"><surname>Wang</surname><given-names>CH</given-names></name></person-group> (<year>1984</year>) <article-title>Primary studies on the crabs in Kenting National Park in Taiwan.</article-title><source>Annual of National Taiwan Museum</source><volume>27</volume>: <fpage>39</fpage>–<lpage>44</lpage>. [In Chinese]</mixed-citation></ref><ref id="B103"><mixed-citation xmlns:xlink="http://www.w3.org/1999/xlink" xlink:type="simple"><person-group><name name-style="western"><surname>Yu</surname><given-names>HP</given-names></name><name name-style="western"><surname>Jeng</surname><given-names>MS</given-names></name><name name-style="western"><surname>Chan</surname><given-names>TY</given-names></name><name name-style="western"><surname>Ho</surname><given-names>PH</given-names></name><name name-style="western"><surname>Shy</surname><given-names>JY</given-names></name></person-group> (<year>1996</year>) Studies on the Land and Aquatic Decapod Crustacean Fauna of the Kenting National Park. Kenting National Park, Pingtung, Taiwan, [2+]79 pp. [In Chinese]</mixed-citation></ref><ref id="B28"><mixed-citation xmlns:xlink="http://www.w3.org/1999/xlink" xlink:type="simple"><person-group><name name-style="western"><surname>Jeng</surname><given-names>MS</given-names></name></person-group> (<year>1998</year>) <source>The Prawns and Crabs of Kenting National Park.</source><publisher-name>Kenting National Park</publisher-name>, <publisher-loc>Pingtung, Taiwan</publisher-loc>, <size units="page">133 pp</size>. [In Chinese]</mixed-citation></ref><ref id="B90"><mixed-citation xmlns:xlink="http://www.w3.org/1999/xlink" xlink:type="simple"><person-group><name name-style="western"><surname>Shy</surname><given-names>JY</given-names></name><name name-style="western"><surname>Yu</surname><given-names>HP</given-names></name></person-group> (<year>1999</year>) <source>Freshwater crabs of Taiwan.</source><publisher-name>National Museum of Marine Biology and Aquarium</publisher-name>, <publisher-loc>Pingtung, Taiwan</publisher-loc>, <size units="page">114 pp</size>. [In Chinese]</mixed-citation></ref><ref id="B56"><mixed-citation xmlns:xlink="http://www.w3.org/1999/xlink" xlink:type="simple"><person-group><name name-style="western"><surname>Ng</surname><given-names>PKL</given-names></name></person-group> (<year>2000</year>) <article-title>Book review: A.-Y. Dai. 1999. Fauna Sinica. <tp:taxon-name><tp:taxon-name-part taxon-name-part-type="subphylum">Crustacea</tp:taxon-name-part></tp:taxon-name>: <tp:taxon-name><tp:taxon-name-part taxon-name-part-type="order">Decapoda</tp:taxon-name-part></tp:taxon-name>: <tp:taxon-name><tp:taxon-name-part taxon-name-part-type="family">Parathelphusidae</tp:taxon-name-part></tp:taxon-name>, <tp:taxon-name><tp:taxon-name-part taxon-name-part-type="family">Potamidae</tp:taxon-name-part></tp:taxon-name>: 1–501., pls. 1–30. (Science Press, 16 Donghuangchenggen, Bei Jei, Beijing 100717, People’s Republic of China). [In Chinese with English abstract.] [ISBN 7-03-006407-0] Hard cover.</article-title><source>Crustaceana</source><volume>73</volume>: <fpage>249</fpage>–<lpage>251</lpage>.</mixed-citation></ref><ref id="B61"><mixed-citation xmlns:xlink="http://www.w3.org/1999/xlink" xlink:type="simple"><person-group><name name-style="western"><surname>Ng</surname><given-names>PKL</given-names></name><name name-style="western"><surname>Shih</surname><given-names>HT</given-names></name><name name-style="western"><surname>Ho</surname><given-names>PH</given-names></name><name name-style="western"><surname>Wang</surname><given-names>CH</given-names></name></person-group> (<year>2017</year>) An updated annotated checklist of brachyuran crabs from Taiwan (<tp:taxon-name><tp:taxon-name-part taxon-name-part-type="subphylum">Crustacea</tp:taxon-name-part></tp:taxon-name>: <tp:taxon-name><tp:taxon-name-part taxon-name-part-type="order">Decapoda</tp:taxon-name-part></tp:taxon-name>). Journal of the National Taiwan Museum 70(3/4): 1–208. <ext-link xlink:href="10.6532/JNTM.201712_70(3;4).01" ext-link-type="doi" xlink:type="simple">https://doi.org/10.6532/JNTM.201712_70(3;4).01</ext-link></mixed-citation></ref><ref id="B94"><mixed-citation xmlns:xlink="http://www.w3.org/1999/xlink" xlink:type="simple"><person-group><name name-style="western"><surname>Shy</surname><given-names>JY</given-names></name><name name-style="western"><surname>Shih</surname><given-names>HT</given-names></name><name name-style="western"><surname>Ng</surname><given-names>PKL</given-names></name></person-group> (<year>2020</year>) Crustacean Fauna of Taiwan: Brachyuran Crabs, Vol. III - Freshwater Crabs - <tp:taxon-name><tp:taxon-name-part taxon-name-part-type="family">Potamidae</tp:taxon-name-part></tp:taxon-name>, <tp:taxon-name><tp:taxon-name-part taxon-name-part-type="family">Gecarcinucidae</tp:taxon-name-part></tp:taxon-name>. National Penghu University of Science and Technology, Penghu, Taiwan, [26+]232 pp.</mixed-citation></ref><ref id="B41"><mixed-citation xmlns:xlink="http://www.w3.org/1999/xlink" xlink:type="simple"><person-group><name name-style="western"><surname>Li</surname><given-names>JJ</given-names></name><name name-style="western"><surname>Chiu</surname><given-names>YW</given-names></name></person-group> (<year>2019a</year>) <source>An Atlas of Land Crabs on Hengchun Peninsula 2.0.</source><publisher-name>National Museum of Marine Biology &amp; Aquarium</publisher-name>, <publisher-loc>Pingtung, Taiwan</publisher-loc>, <size units="page">136 pp</size>. [In Chinese]</mixed-citation></ref><ref id="B42"><mixed-citation xmlns:xlink="http://www.w3.org/1999/xlink" xlink:type="simple"><person-group><name name-style="western"><surname>Li</surname><given-names>JJ</given-names></name><name name-style="western"><surname>Chiu</surname><given-names>YW</given-names></name></person-group> (<year>2019b</year>) <source>A Field Guide of Land Crabs on Hengchun Peninsula 2.0.</source><publisher-name>National Museum of Marine Biology &amp; Aquarium</publisher-name>, <publisher-loc>Pingtung, Taiwan</publisher-loc>, <size units="page">64 pp</size>. [In Chinese]</mixed-citation></ref><ref id="B100"><mixed-citation xmlns:xlink="http://www.w3.org/1999/xlink" xlink:type="simple"><person-group><name name-style="western"><surname>Wang</surname><given-names>SW</given-names></name><name name-style="western"><surname>Chiu</surname><given-names>YW</given-names></name><name name-style="western"><surname>Huang</surname><given-names>HD</given-names></name><name name-style="western"><surname>Lee</surname><given-names>KS</given-names></name><name name-style="western"><surname>Wang</surname><given-names>WL</given-names></name><name name-style="western"><surname>Liu</surname><given-names>SL</given-names></name><name name-style="western"><surname>Yang</surname><given-names>SH</given-names></name></person-group> (<year>2021</year>) <article-title>Notes on freshwater coated grains of the Hengchun Peninsula.</article-title><source>Collection and Research</source><volume>33</volume>: <fpage>29</fpage>–<lpage>40</lpage>.</mixed-citation></ref><ref id="B6"><mixed-citation xmlns:xlink="http://www.w3.org/1999/xlink" xlink:type="simple"><person-group><name name-style="western"><surname>Chen</surname><given-names>WJ</given-names></name><name name-style="western"><surname>Shy</surname><given-names>JY</given-names></name><name name-style="western"><surname>Cheng</surname><given-names>JH</given-names></name><name name-style="western"><surname>Hsu</surname><given-names>MJ</given-names></name></person-group> (<year>2001</year>) <article-title>Freshwater crabs in the water systems of Kaohsiung and Pingtung areas.</article-title><source>Nature Conservation Quarterly</source><volume>36</volume>: <fpage>42</fpage>–<lpage>47</lpage>. [In Chinese]</mixed-citation></ref><ref id="B38"><mixed-citation xmlns:xlink="http://www.w3.org/1999/xlink" xlink:type="simple"><person-group><name name-style="western"><surname>Lee</surname><given-names>JH</given-names></name></person-group> (<year>2001</year>) <source>A Field Guide to Crabs in Taiwan.</source><publisher-name>Bigtrees Co.</publisher-name>, <publisher-loc>Taipei</publisher-loc>, <size units="page">174 pp</size>. [In Chinese]</mixed-citation></ref><ref id="B62"><mixed-citation xmlns:xlink="http://www.w3.org/1999/xlink" xlink:type="simple"><person-group><name name-style="western"><surname>Ng</surname><given-names>PKL</given-names></name><name name-style="western"><surname>Wang</surname><given-names>CH</given-names></name><name name-style="western"><surname>Ho</surname><given-names>PH</given-names></name><name name-style="western"><surname>Shih</surname><given-names>HT</given-names></name></person-group> (<year>2001</year>) <article-title>An annotated checklist of brachyuran crabs from Taiwan (<tp:taxon-name><tp:taxon-name-part taxon-name-part-type="subphylum">Crustacea</tp:taxon-name-part></tp:taxon-name>: <tp:taxon-name><tp:taxon-name-part taxon-name-part-type="order">Decapoda</tp:taxon-name-part></tp:taxon-name>).</article-title><source>National Taiwan Museum Special Publication Series</source><volume>11</volume>: <fpage>1</fpage>–<lpage>86</lpage>.</mixed-citation></ref><ref id="B7"><mixed-citation xmlns:xlink="http://www.w3.org/1999/xlink" xlink:type="simple"><person-group><name name-style="western"><surname>Chen</surname><given-names>WJ</given-names></name><name name-style="western"><surname>Tsai</surname><given-names>SH</given-names></name><name name-style="western"><surname>Hsu</surname><given-names>MJ</given-names></name><name name-style="western"><surname>Cheng</surname><given-names>JH</given-names></name></person-group> (<year>2003</year>) <source>Freshwater Crab Fauna in Southern Taiwan.</source><publisher-name>Kaohsiung County Government</publisher-name>, <publisher-loc>Kaohsiung, Taiwan</publisher-loc>, <size units="page">125 pp</size>. [In Chinese]</mixed-citation></ref><ref id="B86"><mixed-citation xmlns:xlink="http://www.w3.org/1999/xlink" xlink:type="simple"><person-group><name name-style="western"><surname>Shih</surname><given-names>HT</given-names></name><name name-style="western"><surname>Hung</surname><given-names>HC</given-names></name><name name-style="western"><surname>Schubart</surname><given-names>CD</given-names></name><name name-style="western"><surname>Chen</surname><given-names>CA</given-names></name><name name-style="western"><surname>Chang</surname><given-names>HW</given-names></name></person-group> (<year>2006</year>) <article-title>Intraspecific genetic diversity of the endemic freshwater crab <italic><tp:taxon-name><tp:taxon-name-part taxon-name-part-type="genus">Candidiopotamon</tp:taxon-name-part><tp:taxon-name-part taxon-name-part-type="species">rathbunae</tp:taxon-name-part></tp:taxon-name></italic> (<tp:taxon-name><tp:taxon-name-part taxon-name-part-type="order">Decapoda</tp:taxon-name-part></tp:taxon-name>, <tp:taxon-name><tp:taxon-name-part taxon-name-part-type="infraorder">Brachyura</tp:taxon-name-part></tp:taxon-name>, <tp:taxon-name><tp:taxon-name-part taxon-name-part-type="family">Potamidae</tp:taxon-name-part></tp:taxon-name>) reflects five million years of geological history of Taiwan.</article-title><source>Journal of Biogeography</source><volume>33</volume>(<issue>6</issue>): <fpage>980</fpage>–<lpage>989</lpage>. <ext-link xlink:href="10.1111/j.1365-2699.2006.01472.x" ext-link-type="doi" xlink:type="simple">https://doi.org/10.1111/j.1365-2699.2006.01472.x</ext-link></mixed-citation></ref><ref id="B60"><mixed-citation xmlns:xlink="http://www.w3.org/1999/xlink" xlink:type="simple"><person-group><name name-style="western"><surname>Ng</surname><given-names>PKL</given-names></name><name name-style="western"><surname>Guinot</surname><given-names>D</given-names></name><name name-style="western"><surname>Davie</surname><given-names>PJF</given-names></name></person-group> (<year>2008</year>) Systema Brachyurorum: Part I. An annotated checklist of extant brachyuran crabs of the world. The Raffles Bulletin of Zoology (Supplement 17): 1–296.</mixed-citation></ref><ref id="B89"><mixed-citation xmlns:xlink="http://www.w3.org/1999/xlink" xlink:type="simple"><person-group><name name-style="western"><surname>Shy</surname><given-names>JY</given-names></name><name name-style="western"><surname>Lee</surname><given-names>PW</given-names></name></person-group> (<year>2009</year>) <source>Guide to the Taiwanese Freshwater Crabs.</source><publisher-name>Morning Star Publishing</publisher-name>, <publisher-loc>Taipei</publisher-loc>, <size units="page">221 pp</size>. [In Chinese]</mixed-citation></ref><ref id="B40"><mixed-citation xmlns:xlink="http://www.w3.org/1999/xlink" xlink:type="simple"><person-group><name name-style="western"><surname>Li</surname><given-names>JJ</given-names></name><name name-style="western"><surname>Chiu</surname><given-names>YW</given-names></name></person-group> (<year>2013</year>) <source>Land Crabs of Hengchun Peninsula.</source><publisher-name>National Museum of Marine Biology &amp; Aquarium</publisher-name>, <publisher-loc>Pingtung, Taiwan</publisher-loc>, <size units="page">91 pp</size>. [In Chinese]</mixed-citation></ref><ref id="B11"><mixed-citation xmlns:xlink="http://www.w3.org/1999/xlink" xlink:type="simple"><person-group><name name-style="western"><surname>Chiu</surname><given-names>YW</given-names></name><name name-style="western"><surname>Liang</surname><given-names>SH</given-names></name><name name-style="western"><surname>Hsieh</surname><given-names>BS</given-names></name><name name-style="western"><surname>Huang</surname><given-names>DJ</given-names></name><name name-style="western"><surname>Gan</surname><given-names>YC</given-names></name></person-group> (<year>2015</year>) <source>50 selected springs of Taiwan.</source><publisher-name>Forestry Bureau</publisher-name>, <publisher-loc>Council of Agriculture, Executive Yuan, Taipei</publisher-loc>, <size units="page">231 pp</size>. [In Chinese]</mixed-citation></ref><ref id="B21"><mixed-citation xmlns:xlink="http://www.w3.org/1999/xlink" xlink:type="simple"><person-group><name name-style="western"><surname>Ho</surname><given-names>PH</given-names></name></person-group> (<year>2015</year>) <article-title><tp:taxon-name><tp:taxon-name-part taxon-name-part-type="phylum">Arthropoda</tp:taxon-name-part></tp:taxon-name>: crabs.</article-title> In: <person-group><name name-style="western"><surname>Shao</surname><given-names>KT</given-names></name><name name-style="western"><surname>Chang</surname><given-names>JS</given-names></name><name name-style="western"><surname>Jeng</surname><given-names>MS</given-names></name><name name-style="western"><surname>Tu</surname><given-names>TH</given-names></name><name name-style="western"><surname>Ho</surname><given-names>CW</given-names></name><name name-style="western"><surname>Chiu</surname><given-names>YW</given-names></name><name name-style="western"><surname>Chan</surname><given-names>TY</given-names></name><name name-style="western"><surname>Ho</surname><given-names>PH</given-names></name><name name-style="western"><surname>Chao</surname><given-names>SM</given-names></name><name name-style="western"><surname>Joung</surname><given-names>SJ</given-names></name><name name-style="western"><surname>Lin</surname><given-names>PL</given-names></name></person-group> (<role>Eds</role>) <issue-title>A Guide Book of Common Economic Aquatic Animals and Plants in Taiwan.</issue-title><source>Fisheries Agency, Council of Agriculture, R.O.C., Taipei</source>, <fpage>136</fpage>–<lpage>159</lpage>. [In Chinese]</mixed-citation></ref><ref id="B75"><mixed-citation xmlns:xlink="http://www.w3.org/1999/xlink" xlink:type="simple"><person-group><name name-style="western"><surname>Sasaki</surname><given-names>J</given-names></name></person-group> (<year>2019</year>) <source>The Species List of <tp:taxon-name><tp:taxon-name-part taxon-name-part-type="order">Decapoda</tp:taxon-name-part></tp:taxon-name>, <tp:taxon-name><tp:taxon-name-part taxon-name-part-type="order">Euphausiacea</tp:taxon-name-part></tp:taxon-name>, and <tp:taxon-name><tp:taxon-name-part taxon-name-part-type="order">Stomatopoda</tp:taxon-name-part></tp:taxon-name>, all of the World, version 03-3.1.</source><publisher-name>Local Independent Administrative Agency Hokkaido Research Organization</publisher-name>, <publisher-loc>Resources Management and Enhancement Division, Abashiri Fisheries Research Institute, Fisheries Research Department, Hokkaido, Japan</publisher-loc>, <size units="page">14644 pp</size>. <ext-link xlink:href="10.13140/RG.2.2.22353.89446" ext-link-type="doi" xlink:type="simple">https://doi.org/10.13140/RG.2.2.22353.89446</ext-link></mixed-citation></ref><ref id="B97"><mixed-citation xmlns:xlink="http://www.w3.org/1999/xlink" xlink:type="simple"><person-group><name name-style="western"><surname>Teng</surname><given-names>LS</given-names></name></person-group> (<year>1990</year>) <article-title>Geotectonic evolution of late Cenozoic arc-continent collision in Taiwan.</article-title><source>Tectonophysics</source><volume>183</volume>(<issue>1–4</issue>): <fpage>57</fpage>–<lpage>76</lpage>. <ext-link xlink:href="10.1016/0040-1951(90)90188-E" ext-link-type="doi" xlink:type="simple">https://doi.org/10.1016/0040-1951(90)90188-E</ext-link></mixed-citation></ref><ref id="B46"><mixed-citation xmlns:xlink="http://www.w3.org/1999/xlink" xlink:type="simple"><person-group><name name-style="western"><surname>Liu</surname><given-names>TK</given-names></name><name name-style="western"><surname>Chen</surname><given-names>YG</given-names></name><name name-style="western"><surname>Chen</surname><given-names>WS</given-names></name><name name-style="western"><surname>Jiang</surname><given-names>SH</given-names></name></person-group> (<year>2000</year>) <article-title>Rates of cooling and denudation of the early Penglai Orogeny, Taiwan, as assessed by fission-track constraints.</article-title><source>Tectonophysics</source><volume>320</volume>(<issue>1</issue>): <fpage>69</fpage>–<lpage>82</lpage>. <ext-link xlink:href="10.1016/S0040-1951(00)00028-7" ext-link-type="doi" xlink:type="simple">https://doi.org/10.1016/S0040-1951(00)00028-7</ext-link></mixed-citation></ref></ref-list></tp:taxon-treatment>
